# Supplementary material for: Delving Deeper Into Color Space
Source: Iperception. 2018 Aug 23;9(4):2041669518792062. doi: 10.1177/2041669518792062 (PMC6109856; doi:10.1177/2041669518792062)
Supplement: 20180620-SI-SeeingColors DelvingDeeper-ColorCoordinates - Supplemental material for Delving Deeper Into Color Space [file 20180620-SI-SeeingColors_DelvingDeeper-ColorCoordinates.xlsx]

## Sheet: Sheet1
	MUNSELL COORDINATES
COLOR AND BLOCK	Hue	Value	Chroma
1_Q1	2.5RP	1	4				Q1 TO 25 ARE THE 25 BLOCKS OF 65 COLORS EACH, PRESENTED TO THE PARTICIPANT IN QUALITRICS. THEIR CORRESPONDING MUNSELL COORDINATES ARE HERE LISTED.
2_Q1	10B	7	2
3_Q1	2.5P	6	4
4_Q1	2.5PB	6	10
5_Q1	10R	5	14
6_Q1	2.5Y	8	4
7_Q1	2.5BG	3	4
8_Q1	2.5YR	6	12
9_Q1	10B	3	2
10_Q1	2.5YR	6	14
11_Q1	5G	3	4
12_Q1	5Y	9	2
13_Q1	7.5YR	8	10
14_Q1	10G	4	4
15_Q1	10PB	4	20
16_Q1	7.5B	3	4
17_Q1	2.5YR	1	4
18_Q1	7.5YR	7	12
19_Q1	10P	5	12
20_Q1	7.5YR	6	10
21_Q1	5PB	6	8
22_Q1	2.5GY	7	2
23_Q1	2.5R	5	10
24_Q1	10P	5	4
25_Q1	10GY	9	4
26_Q1	5G	8	4
27_Q1	10P	8	6
28_Q1	2.5BG	9	4
29_Q1	7.5R	3	8
30_Q1	5G	2	2
31_Q1	10R	6	4
32_Q1	2.5B	8	6
33_Q1	10RP	8	8
34_Q1	2.5G	5	2
35_Q1	7.5P	6	22
36_Q1	5R	4	14
37_Q1	5PB	5	8
38_Q1	7.5GY	7	4
39_Q1	10P	5	10
40_Q1	7.5G	9	2
41_Q1	5Y	1	2
42_Q1	7.5P	7	4
43_Q1	10P	6	10
44_Q1	5YR	7	10
45_Q1	2.5R	7	4
46_Q1	7.5R	6	10
47_Q1	10P	9	2
48_Q1	10P	6	24
49_Q1	2.5Y	7	6
50_Q1	2.5R	6	6
51_Q1	10YR	2	4
52_Q1	5PB	7	10
53_Q1	2.5R	5	8
54_Q1	2.5P	5	10
55_Q1	7.5PB	3	6
56_Q1	5BG	3	2
57_Q1	7.5Y	5	4
58_Q1	10PB	4	8
59_Q1	5P	2	10
60_Q1	5GY	8	8
61_Q1	5RP	4	8
62_Q1	5RP	7	4
63_Q1	7.5RP	2	2
64_Q1	10GY	5	4
65_Q1	10Y	5	6
1_Q2	2.5G	8	12
2_Q2	7.5PB	4	16
3_Q2	10R	5	6
4_Q2	10Y	8	2
5_Q2	7.5R	5	12
6_Q2	2.5P	5	24
7_Q2	2.5BG	4	4
8_Q2	10P	6	16
9_Q2	7.5GY	8	10
10_Q2	2.5PB	4	6
11_Q2	10GY	8	14
12_Q2	2.5PB	2	4
13_Q2	5Y	7	6
14_Q2	2.5P	3	10
15_Q2	7.5Y	9	4
16_Q2	2.5PB	3	2
17_Q2	7.5BG	6	6
18_Q2	7.5RP	4	12
19_Q2	5P	4	2
20_Q2	7.5RP	5	18
21_Q2	10RP	5	8
22_Q2	5G	5	6
23_Q2	5RP	6	8
24_Q2	10PB	1	2
25_Q2	7.5Y	7	6
26_Q2	2.5P	4	6
27_Q2	2.5Y	2	2
28_Q2	10P	6	6
29_Q2	5B	6	4
30_Q2	5BG	9	4
31_Q2	5P	5	4
32_Q2	2.5R	5	14
33_Q2	10GY	5	8
34_Q2	2.5R	9	2
35_Q2	7.5BG	7	2
36_Q2	7.5R	2	6
37_Q2	10PB	5	8
38_Q2	5Y	7	4
39_Q2	7.5P	4	10
40_Q2	7.5P	7	18
41_Q2	7.5R	4	8
42_Q2	10PB	9	2
43_Q2	5P	4	6
44_Q2	10RP	4	14
45_Q2	10YR	6	6
46_Q2	10RP	3	2
47_Q2	10YR	4	4
48_Q2	5R	7	12
49_Q2	10Y	6	6
50_Q2	10BG	8	6
51_Q2	10YR	3	4
52_Q2	2.5GY	3	4
53_Q2	10Y	1	2
54_Q2	5G	8	10
55_Q2	7.5PB	4	6
56_Q2	5RP	5	4
57_Q2	2.5P	6	16
58_Q2	7.5YR	6	4
59_Q2	7.5PB	4	12
60_Q2	10G	9	6
61_Q2	2.5RP	3	12
62_Q2	7.5BG	1	2
63_Q2	10R	8	8
64_Q2	7.5YR	6	8
65_Q2	5PB	3	2
1_Q3	7.5RP	3	8
2_Q3	7.5GY	5	6
3_Q3	5B	6	6
4_Q3	10R	6	2
5_Q3	2.5RP	5	12
6_Q3	10P	7	14
7_Q3	7.5P	8	2
8_Q3	10GY	6	2
9_Q3	5RP	8	10
10_Q3	7.5GY	6	2
11_Q3	7.5RP	2	8
12_Q3	5RP	8	12
13_Q3	2.5GY	4	2
14_Q3	7.5YR	9	6
15_Q3	10G	5	6
16_Q3	2.5B	5	6
17_Q3	5RP	8	2
18_Q3	7.5PB	5	14
19_Q3	10GY	7	2
20_Q3	10Y	7	4
21_Q3	7.5PB	9	2
22_Q3	2.5R	3	6
23_Q3	2.5B	7	8
24_Q3	10P	7	8
25_Q3	7.5P	4	8
26_Q3	2.5P	4	12
27_Q3	2.5G	4	2
28_Q3	10PB	4	14
29_Q3	7.5G	8	8
30_Q3	2.5R	6	10
31_Q3	10PB	1	8
32_Q3	7.5GY	1	4
33_Q3	10RP	7	12
34_Q3	7.5R	4	2
35_Q3	5Y	8	10
36_Q3	7.5RP	7	8
37_Q3	5P	8	2
38_Q3	2.5Y	8	6
39_Q3	7.5R	5	6
40_Q3	2.5GY	9	6
41_Q3	7.5R	5	2
42_Q3	5R	8	8
43_Q3	7.5R	9	2
44_Q3	7.5YR	9	2
45_Q3	2.5G	6	4
46_Q3	5R	2	6
47_Q3	7.5GY	4	4
48_Q3	7.5GY	3	4
49_Q3	7.5PB	5	6
50_Q3	5RP	2	8
51_Q3	7.5P	2	10
52_Q3	10PB	8	6
53_Q3	5PB	7	4
54_Q3	10RP	2	4
55_Q3	2.5RP	5	10
56_Q3	10GY	7	4
57_Q3	10RP	6	8
58_Q3	10PB	8	2
59_Q3	10PB	6	2
60_Q3	5GY	7	6
61_Q3	2.5PB	5	4
62_Q3	5RP	4	6
63_Q3	2.5RP	8	12
64_Q3	7.5P	1	2
65_Q3	7.5B	7	4
1_Q4	2.5Y	1	2
2_Q4	7.5RP	8	2
3_Q4	10P	5	18
4_Q4	7.5PB	7	8
5_Q4	2.5P	1	6
6_Q4	7.5R	3	10
7_Q4	7.5RP	6	6
8_Q4	5G	8	2
9_Q4	10R	2	4
10_Q4	7.5GY	9	12
11_Q4	2.5RP	3	10
12_Q4	10G	5	2
13_Q4	10B	7	6
14_Q4	7.5R	7	2
15_Q4	7.5PB	1	2
16_Q4	2.5YR	6	4
17_Q4	10R	3	6
18_Q4	7.5Y	3	4
19_Q4	10P	8	4
20_Q4	7.5BG	7	4
21_Q4	10R	6	14
22_Q4	5Y	5	6
23_Q4	5P	8	8
24_Q4	7.5PB	2	16
25_Q4	10Y	8	4
26_Q4	5B	5	2
27_Q4	10P	4	8
28_Q4	2.5G	7	2
29_Q4	5PB	1	4
30_Q4	10R	6	8
31_Q4	5PB	5	12
32_Q4	10BG	3	4
33_Q4	5BG	9	2
34_Q4	7.5YR	4	8
35_Q4	2.5RP	7	4
36_Q4	5RP	4	2
37_Q4	10R	6	10
38_Q4	7.5PB	6	6
39_Q4	10RP	2	6
40_Q4	10G	7	8
41_Q4	2.5RP	4	14
42_Q4	5G	5	4
43_Q4	7.5P	5	2
44_Q4	10P	4	6
45_Q4	2.5Y	4	6
46_Q4	10RP	5	10
47_Q4	7.5R	7	12
48_Q4	7.5PB	3	2
49_Q4	5YR	3	6
50_Q4	7.5PB	4	24
51_Q4	2.5GY	2	4
52_Q4	2.5BG	5	4
53_Q4	5RP	5	14
54_Q4	5B	8	2
55_Q4	7.5BG	9	8
56_Q4	2.5P	6	18
57_Q4	10P	3	4
58_Q4	7.5G	8	6
59_Q4	7.5RP	5	10
60_Q4	2.5P	2	12
61_Q4	10PB	1	4
62_Q4	2.5G	8	10
63_Q4	5G	7	10
64_Q4	10Y	9	10
65_Q4	7.5RP	2	4
1_Q5	5RP	9	2
2_Q5	10Y	2	2
3_Q5	10RP	7	8
4_Q5	7.5R	8	4
5_Q5	7.5B	6	6
6_Q5	5YR	2	2
7_Q5	5P	4	14
8_Q5	5YR	8	4
9_Q5	5G	8	8
10_Q5	2.5RP	4	16
11_Q5	10P	5	14
12_Q5	7.5GY	5	10
13_Q5	2.5BG	1	2
14_Q5	10PB	6	8
15_Q5	7.5R	8	8
16_Q5	7.5P	2	2
17_Q5	10P	4	16
18_Q5	5BG	7	2
19_Q5	7.5B	4	2
20_Q5	7.5R	6	8
21_Q5	5BG	7	4
22_Q5	2.5Y	8	12
23_Q5	5YR	8	2
24_Q5	7.5G	7	6
25_Q5	7.5G	3	4
26_Q5	7.5R	5	4
27_Q5	2.5RP	6	4
28_Q5	7.5RP	6	14
29_Q5	7.5YR	4	2
30_Q5	5P	5	16
31_Q5	5G	9	8
32_Q5	7.5B	8	4
33_Q5	5P	6	6
34_Q5	5R	7	4
35_Q5	2.5R	5	4
36_Q5	2.5RP	7	14
37_Q5	7.5G	9	4
38_Q5	2.5P	4	8
39_Q5	2.5RP	2	10
40_Q5	5Y	2	2
41_Q5	10R	4	12
42_Q5	7.5G	1	2
43_Q5	2.5YR	7	10
44_Q5	2.5G	9	10
45_Q5	10B	6	8
46_Q5	5YR	7	12
47_Q5	2.5YR	7	6
48_Q5	7.5G	9	10
49_Q5	2.5G	3	4
50_Q5	2.5GY	7	4
51_Q5	2.5R	6	14
52_Q5	2.5RP	5	20
53_Q5	10P	6	2
54_Q5	5BG	1	2
55_Q5	2.5R	7	6
56_Q5	10PB	4	18
57_Q5	10RP	5	4
58_Q5	5G	6	4
59_Q5	5B	7	4
60_Q5	10PB	7	8
61_Q5	7.5PB	2	14
62_Q5	5RP	4	14
63_Q5	10PB	5	6
64_Q5	2.5GY	7	10
65_Q5	5GY	5	6
1_Q6	5Y	3	4
2_Q6	5P	6	10
3_Q6	7.5PB	8	2
4_Q6	5YR	7	4
5_Q6	7.5P	5	22
6_Q6	2.5GY	7	6
7_Q6	2.5Y	3	4
8_Q6	5RP	6	18
9_Q6	2.5B	5	2
10_Q6	10PB	4	10
11_Q6	10RP	3	6
12_Q6	7.5RP	9	2
13_Q6	7.5B	5	2
14_Q6	10YR	5	8
15_Q6	10Y	6	4
16_Q6	2.5Y	5	4
17_Q6	10BG	7	6
18_Q6	7.5PB	8	4
19_Q6	2.5PB	8	2
20_Q6	10BG	5	6
21_Q6	5R	5	2
22_Q6	2.5R	1	4
23_Q6	7.5PB	2	10
24_Q6	2.5GY	5	2
25_Q6	5B	9	4
26_Q6	2.5G	6	2
27_Q6	7.5RP	5	2
28_Q6	5G	7	2
29_Q6	10BG	5	4
30_Q6	7.5R	6	14
31_Q6	10R	4	8
32_Q6	7.5R	6	16
33_Q6	10YR	5	6
34_Q6	2.5B	2	2
35_Q6	10B	4	6
36_Q6	7.5Y	7	2
37_Q6	2.5YR	4	10
38_Q6	2.5RP	5	14
39_Q6	7.5GY	9	6
40_Q6	5R	4	12
41_Q6	10Y	5	4
42_Q6	10P	1	2
43_Q6	7.5P	8	12
44_Q6	2.5R	5	16
45_Q6	7.5Y	5	2
46_Q6	7.5Y	8	8
47_Q6	10PB	1	6
48_Q6	2.5R	2	4
49_Q6	2.5PB	7	8
50_Q6	10BG	9	2
51_Q6	7.5P	6	12
52_Q6	7.5R	3	4
53_Q6	7.5PB	4	18
54_Q6	7.5B	6	2
55_Q6	7.5YR	7	8
56_Q6	5GY	8	10
57_Q6	5Y	5	2
58_Q6	7.5GY	7	6
59_Q6	7.5B	6	4
60_Q6	5BG	5	4
61_Q6	5G	1	2
62_Q6	10P	8	2
63_Q6	5GY	9	2
64_Q6	5RP	5	10
65_Q6	2.5P	8	6
1_Q7	10RP	4	12
2_Q7	2.5Y	6	2
3_Q7	2.5GY	4	6
4_Q7	10GY	3	2
5_Q7	7.5RP	1	4
6_Q7	2.5R	1	2
7_Q7	5R	7	8
8_Q7	10P	8	8
9_Q7	5Y	7	10
10_Q7	7.5BG	8	6
11_Q7	7.5RP	8	6
12_Q7	7.5PB	5	18
13_Q7	10PB	1	10
14_Q7	5RP	5	6
15_Q7	5BG	3	4
16_Q7	5P	6	4
17_Q7	5R	3	4
18_Q7	2.5PB	7	2
19_Q7	2.5Y	7	2
20_Q7	7.5RP	5	16
21_Q7	2.5RP	7	18
22_Q7	2.5R	9	6
23_Q7	5R	7	14
24_Q7	5P	7	4
25_Q7	7.5PB	4	10
26_Q7	5R	2	4
27_Q7	5PB	8	4
28_Q7	5R	9	6
29_Q7	5P	3	12
30_Q7	7.5BG	5	6
31_Q7	2.5RP	4	4
32_Q7	7.5R	6	12
33_Q7	7.5RP	4	4
34_Q7	7.5GY	5	2
35_Q7	10Y	5	2
36_Q7	5P	5	12
37_Q7	10PB	5	20
38_Q7	10GY	8	10
39_Q7	5YR	6	4
40_Q7	2.5PB	5	6
41_Q7	2.5PB	7	10
42_Q7	7.5PB	3	8
43_Q7	10PB	9	4
44_Q7	10G	8	10
45_Q7	2.5B	9	2
46_Q7	5PB	6	12
47_Q7	7.5GY	2	6
48_Q7	7.5GY	8	12
49_Q7	2.5PB	4	2
50_Q7	5YR	8	8
51_Q7	10PB	2	12
52_Q7	10BG	5	2
53_Q7	2.5P	5	4
54_Q7	2.5PB	5	10
55_Q7	7.5PB	7	6
56_Q7	10YR	8	10
57_Q7	7.5BG	4	4
58_Q7	5P	6	2
59_Q7	10PB	7	2
60_Q7	10R	2	6
61_Q7	7.5P	8	4
62_Q7	2.5P	2	2
63_Q7	10R	3	2
64_Q7	5GY	6	4
65_Q7	2.5YR	5	8
1_Q8	5G	2	4
2_Q8	5GY	3	6
3_Q8	7.5RP	3	2
4_Q8	2.5RP	8	2
5_Q8	10P	6	14
6_Q8	7.5GY	4	2
7_Q8	7.5R	7	4
8_Q8	10GY	1	2
9_Q8	10R	2	2
10_Q8	7.5B	6	8
11_Q8	5B	8	8
12_Q8	5P	5	6
13_Q8	5P	2	6
14_Q8	5BG	6	4
15_Q8	10RP	4	6
16_Q8	2.5PB	3	4
17_Q8	2.5P	4	2
18_Q8	10R	8	10
19_Q8	2.5Y	6	8
20_Q8	10P	6	20
21_Q8	10BG	3	2
22_Q8	7.5RP	9	4
23_Q8	2.5P	5	14
24_Q8	7.5P	3	4
25_Q8	10P	2	4
26_Q8	2.5YR	4	2
27_Q8	2.5PB	7	4
28_Q8	2.5GY	6	6
29_Q8	5G	7	6
30_Q8	7.5PB	6	14
31_Q8	10PB	4	4
32_Q8	2.5YR	6	10
33_Q8	10PB	5	12
34_Q8	5GY	9	8
35_Q8	5R	6	18
36_Q8	10B	5	8
37_Q8	2.5R	6	16
38_Q8	10P	8	12
39_Q8	2.5R	4	6
40_Q8	10P	5	20
41_Q8	2.5B	3	2
42_Q8	2.5RP	8	6
43_Q8	10RP	6	4
44_Q8	7.5R	6	18
45_Q8	2.5R	7	16
46_Q8	5R	6	10
47_Q8	5YR	8	10
48_Q8	10P	2	2
49_Q8	2.5YR	9	2
50_Q8	7.5G	5	2
51_Q8	10PB	2	2
52_Q8	5PB	7	6
53_Q8	5R	5	12
54_Q8	5GY	9	4
55_Q8	10YR	4	2
56_Q8	2.5P	3	2
57_Q8	2.5G	8	4
58_Q8	2.5Y	7	4
59_Q8	10R	4	10
60_Q8	5R	1	2
61_Q8	7.5P	6	20
62_Q8	2.5PB	7	6
63_Q8	2.5P	5	6
64_Q8	5RP	8	4
65_Q8	5BG	4	4
1_Q9	2.5P	1	8
2_Q9	2.5B	8	8
3_Q9	10GY	8	2
4_Q9	5PB	6	14
5_Q9	2.5PB	6	4
6_Q9	5RP	7	18
7_Q9	2.5P	4	14
8_Q9	7.5P	6	6
9_Q9	10YR	7	10
10_Q9	2.5Y	9	6
11_Q9	2.5YR	1	6
12_Q9	10G	9	10
13_Q9	10PB	5	10
14_Q9	7.5R	2	8
15_Q9	2.5R	4	8
16_Q9	10G	8	4
17_Q9	2.5YR	5	10
18_Q9	5PB	2	2
19_Q9	10R	5	4
20_Q9	5P	7	12
21_Q9	2.5P	7	12
22_Q9	5P	6	12
23_Q9	7.5GY	6	4
24_Q9	10G	2	2
25_Q9	2.5B	9	4
26_Q9	7.5YR	7	2
27_Q9	7.5GY	9	4
28_Q9	10GY	6	10
29_Q9	7.5P	9	6
30_Q9	7.5R	5	14
31_Q9	7.5PB	1	6
32_Q9	5YR	7	2
33_Q9	7.5PB	2	18
34_Q9	7.5RP	6	10
35_Q9	2.5R	3	4
36_Q9	5P	6	14
37_Q9	7.5G	8	10
38_Q9	5GY	9	12
39_Q9	7.5YR	8	8
40_Q9	7.5RP	7	6
41_Q9	2.5P	4	10
42_Q9	10RP	4	2
43_Q9	2.5RP	5	16
44_Q9	10R	5	10
45_Q9	7.5B	5	4
46_Q9	10RP	3	4
47_Q9	7.5RP	4	10
48_Q9	2.5Y	9	4
49_Q9	10R	7	16
50_Q9	7.5G	9	8
51_Q9	2.5RP	6	12
52_Q9	2.5RP	7	6
53_Q9	5RP	5	12
54_Q9	10PB	4	12
55_Q9	7.5R	7	8
56_Q9	5P	4	8
57_Q9	7.5RP	5	4
58_Q9	10Y	8	8
59_Q9	10P	6	4
60_Q9	10R	5	12
61_Q9	10BG	7	8
62_Q9	10YR	7	4
63_Q9	2.5PB	5	2
64_Q9	2.5G	9	12
65_Q9	7.5P	7	16
1_Q10	2.5P	5	2
2_Q10	5YR	8	12
3_Q10	10P	4	2
4_Q10	7.5PB	2	4
5_Q10	5PB	3	6
6_Q10	2.5P	9	4
7_Q10	7.5RP	7	10
8_Q10	2.5GY	6	2
9_Q10	10GY	8	4
10_Q10	5PB	3	4
11_Q10	5RP	5	2
12_Q10	10GY	9	6
13_Q10	2.5GY	5	4
14_Q10	7.5R	5	16
15_Q10	7.5GY	5	8
16_Q10	7.5P	1	6
17_Q10	7.5P	4	4
18_Q10	10PB	6	10
19_Q10	2.5YR	2	2
20_Q10	7.5Y	6	4
21_Q10	5BG	4	2
22_Q10	5G	9	6
23_Q10	7.5RP	4	2
24_Q10	10PB	5	4
25_Q10	10B	4	2
26_Q10	10G	6	2
27_Q10	7.5Y	8	4
28_Q10	10B	2	4
29_Q10	7.5GY	8	4
30_Q10	10YR	9	8
31_Q10	2.5YR	4	4
32_Q10	7.5GY	3	6
33_Q10	10YR	8	2
34_Q10	5BG	5	6
35_Q10	5Y	6	4
36_Q10	2.5P	8	4
37_Q10	10GY	9	10
38_Q10	7.5GY	8	2
39_Q10	10R	7	8
40_Q10	2.5YR	6	8
41_Q10	7.5RP	9	6
42_Q10	5GY	5	2
43_Q10	7.5P	3	6
44_Q10	7.5Y	8	10
45_Q10	2.5Y	9	12
46_Q10	2.5PB	4	4
47_Q10	2.5B	4	2
48_Q10	2.5R	8	6
49_Q10	10GY	6	6
50_Q10	5G	6	2
51_Q10	2.5Y	8	10
52_Q10	7.5B	3	2
53_Q10	5RP	9	4
54_Q10	10RP	5	2
55_Q10	5R	6	8
56_Q10	10R	8	2
57_Q10	7.5YR	5	6
58_Q10	2.5YR	5	6
59_Q10	7.5P	7	2
60_Q10	7.5RP	4	14
61_Q10	7.5BG	7	6
62_Q10	5R	6	12
63_Q10	5YR	5	10
64_Q10	10R	4	6
65_Q10	10Y	8	6
1_Q11	2.5RP	9	2
2_Q11	7.5P	5	14
3_Q11	5PB	4	6
4_Q11	5YR	6	12
5_Q11	2.5BG	8	4
6_Q11	7.5G	7	2
7_Q11	5GY	8	2
8_Q11	5G	9	2
9_Q11	5P	6	16
10_Q11	2.5RP	3	2
11_Q11	10PB	3	10
12_Q11	2.5BG	6	2
13_Q11	7.5G	5	4
14_Q11	2.5B	7	6
15_Q11	7.5PB	4	8
16_Q11	2.5RP	6	18
17_Q11	2.5YR	8	10
18_Q11	5Y	8	2
19_Q11	10RP	2	2
20_Q11	10PB	4	16
21_Q11	10BG	7	4
22_Q11	7.5P	6	16
23_Q11	2.5RP	4	6
24_Q11	7.5GY	9	14
25_Q11	7.5BG	9	2
26_Q11	5PB	8	6
27_Q11	5P	1	2
28_Q11	10RP	7	6
29_Q11	2.5Y	5	6
30_Q11	5Y	7	2
31_Q11	5R	5	14
32_Q11	2.5P	3	4
33_Q11	10PB	8	8
34_Q11	2.5G	8	8
35_Q11	7.5P	2	6
36_Q11	7.5Y	5	6
37_Q11	2.5Y	6	6
38_Q11	5BG	8	2
39_Q11	7.5GY	2	4
40_Q11	2.5RP	6	16
41_Q11	5P	6	20
42_Q11	5YR	2	6
43_Q11	5G	5	2
44_Q11	10GY	9	14
45_Q11	5Y	6	6
46_Q11	2.5YR	8	2
47_Q11	10YR	5	4
48_Q11	2.5PB	6	6
49_Q11	10G	6	6
50_Q11	7.5Y	1	2
51_Q11	10BG	7	2
52_Q11	10G	3	4
53_Q11	7.5PB	1	12
54_Q11	7.5Y	9	12
55_Q11	7.5YR	3	4
56_Q11	2.5Y	4	4
57_Q11	7.5G	4	4
58_Q11	10PB	3	14
59_Q11	7.5Y	4	2
60_Q11	5YR	6	2
61_Q11	2.5P	2	4
62_Q11	5RP	3	10
63_Q11	2.5R	3	8
64_Q11	10GY	4	4
65_Q11	10GY	5	6
1_Q12	2.5RP	3	8
2_Q12	2.5RP	8	8
3_Q12	7.5RP	7	12
4_Q12	2.5R	4	2
5_Q12	5RP	6	10
6_Q12	10BG	6	4
7_Q12	5RP	7	2
8_Q12	10B	6	2
9_Q12	5GY	7	8
10_Q12	10P	1	4
11_Q12	2.5YR	3	8
12_Q12	7.5P	6	2
13_Q12	2.5G	2	2
14_Q12	2.5R	3	2
15_Q12	2.5YR	8	12
16_Q12	10G	8	8
17_Q12	7.5PB	5	4
18_Q12	5P	6	18
19_Q12	7.5YR	1	2
20_Q12	7.5PB	4	22
21_Q12	2.5Y	4	2
22_Q12	7.5R	6	4
23_Q12	2.5PB	6	2
24_Q12	7.5R	1	2
25_Q12	10P	3	8
26_Q12	7.5PB	5	16
27_Q12	7.5P	4	16
28_Q12	5YR	8	14
29_Q12	5RP	8	8
30_Q12	10BG	6	2
31_Q12	7.5YR	8	6
32_Q12	2.5YR	7	14
33_Q12	5GY	6	6
34_Q12	5Y	4	6
35_Q12	2.5P	8	2
36_Q12	2.5R	6	12
37_Q12	2.5YR	3	4
38_Q12	7.5P	3	2
39_Q12	7.5P	9	4
40_Q12	7.5GY	7	10
41_Q12	7.5PB	4	4
42_Q12	7.5G	6	2
43_Q12	2.5G	6	10
44_Q12	5P	8	10
45_Q12	7.5B	4	4
46_Q12	7.5R	4	12
47_Q12	10R	7	2
48_Q12	7.5RP	6	16
49_Q12	7.5Y	6	8
50_Q12	10P	6	22
51_Q12	2.5YR	7	2
52_Q12	5YR	3	4
53_Q12	7.5RP	1	2
54_Q12	2.5RP	3	4
55_Q12	5YR	9	2
56_Q12	5P	2	12
57_Q12	10PB	3	18
58_Q12	5PB	5	2
59_Q12	5RP	2	2
60_Q12	10P	5	8
61_Q12	5G	6	6
62_Q12	2.5P	6	2
63_Q12	10Y	7	8
64_Q12	5Y	5	4
65_Q12	5R	6	16
1_Q13	2.5RP	8	4
2_Q13	2.5Y	9	8
3_Q13	10RP	4	8
4_Q13	5PB	4	8
5_Q13	5PB	6	4
6_Q13	10G	9	8
7_Q13	5RP	3	2
8_Q13	10BG	9	4
9_Q13	5BG	5	2
10_Q13	7.5R	5	10
11_Q13	2.5BG	9	6
12_Q13	2.5G	7	10
13_Q13	7.5R	3	6
14_Q13	7.5P	6	8
15_Q13	2.5BG	6	6
16_Q13	10PB	7	12
17_Q13	2.5GY	7	8
18_Q13	10GY	7	10
19_Q13	10RP	8	4
20_Q13	7.5P	3	12
21_Q13	2.5G	9	2
22_Q13	2.5YR	8	4
23_Q13	5RP	6	12
24_Q13	10B	8	6
25_Q13	7.5RP	8	10
26_Q13	2.5GY	8	6
27_Q13	5Y	2	4
28_Q13	10YR	8	12
29_Q13	10GY	7	8
30_Q13	10YR	7	6
31_Q13	10GY	9	2
32_Q13	5GY	3	4
33_Q13	10GY	9	8
34_Q13	10PB	3	6
35_Q13	2.5R	5	12
36_Q13	2.5G	6	6
37_Q13	7.5P	6	14
38_Q13	10PB	2	10
39_Q13	10G	1	2
40_Q13	2.5GY	6	8
41_Q13	2.5RP	1	2
42_Q13	5Y	7	8
43_Q13	7.5YR	6	2
44_Q13	2.5G	8	6
45_Q13	5P	2	8
46_Q13	7.5YR	5	2
47_Q13	5GY	4	4
48_Q13	10R	8	4
49_Q13	7.5YR	4	4
50_Q13	7.5B	9	2
51_Q13	2.5YR	4	6
52_Q13	5B	8	6
53_Q13	5G	9	4
54_Q13	2.5RP	7	10
55_Q13	5P	5	8
56_Q13	5Y	9	4
57_Q13	7.5YR	5	4
58_Q13	2.5GY	8	2
59_Q13	7.5YR	9	8
60_Q13	2.5P	5	20
61_Q13	2.5Y	8	2
62_Q13	10YR	7	8
63_Q13	7.5R	7	10
64_Q13	5GY	5	8
65_Q13	10R	3	4
1_Q14	2.5BG	9	2
2_Q14	7.5P	5	18
3_Q14	5RP	1	2
4_Q14	5P	3	16
5_Q14	7.5RP	6	2
6_Q14	7.5P	5	4
7_Q14	10PB	3	16
8_Q14	10P	7	18
9_Q14	10BG	8	8
10_Q14	7.5PB	6	10
11_Q14	10YR	9	4
12_Q14	2.5BG	7	6
13_Q14	10RP	2	8
14_Q14	7.5BG	4	2
15_Q14	5RP	6	16
16_Q14	10PB	5	14
17_Q14	10RP	7	4
18_Q14	10P	4	14
19_Q14	2.5YR	3	2
20_Q14	5R	3	6
21_Q14	10GY	4	6
22_Q14	10PB	4	24
23_Q14	2.5Y	9	2
24_Q14	5P	4	10
25_Q14	7.5P	3	14
26_Q14	5GY	4	6
27_Q14	2.5RP	6	8
28_Q14	7.5Y	8	6
29_Q14	2.5B	6	4
30_Q14	2.5P	6	10
31_Q14	7.5PB	5	2
32_Q14	5GY	9	6
33_Q14	10R	4	2
34_Q14	2.5BG	8	2
35_Q14	7.5G	4	2
36_Q14	5B	8	4
37_Q14	2.5P	2	6
38_Q14	10PB	7	10
39_Q14	2.5P	5	12
40_Q14	7.5YR	3	6
41_Q14	7.5P	1	4
42_Q14	10PB	3	8
43_Q14	2.5R	4	12
44_Q14	5YR	3	2
45_Q14	5P	5	20
46_Q14	7.5P	4	14
47_Q14	2.5P	5	8
48_Q14	5PB	4	4
49_Q14	7.5YR	4	6
50_Q14	7.5BG	3	4
51_Q14	7.5RP	6	8
52_Q14	7.5PB	2	6
53_Q14	7.5GY	6	8
54_Q14	2.5P	4	18
55_Q14	10YR	8	6
56_Q14	10GY	7	6
57_Q14	5P	3	10
58_Q14	5P	9	4
59_Q14	2.5G	7	4
60_Q14	10BG	6	6
61_Q14	2.5RP	6	14
62_Q14	7.5R	1	4
63_Q14	5P	9	2
64_Q14	5P	6	8
65_Q14	5P	5	22
1_Q15	2.5P	3	16
2_Q15	10RP	6	14
3_Q15	7.5B	2	2
4_Q15	7.5BG	2	2
5_Q15	7.5G	3	2
6_Q15	7.5GY	7	8
7_Q15	2.5RP	7	16
8_Q15	5RP	6	22
9_Q15	5RP	6	20
10_Q15	7.5G	6	8
11_Q15	2.5B	6	6
12_Q15	10P	6	12
13_Q15	7.5Y	4	6
14_Q15	10GY	6	8
15_Q15	10G	6	8
16_Q15	2.5G	9	6
17_Q15	10B	1	2
18_Q15	7.5YR	2	4
19_Q15	7.5P	4	18
20_Q15	2.5GY	3	2
21_Q15	5R	7	10
22_Q15	2.5RP	6	2
23_Q15	5GY	6	8
24_Q15	7.5P	4	2
25_Q15	5YR	6	6
26_Q15	2.5RP	8	14
27_Q15	2.5B	3	4
28_Q15	10B	6	6
29_Q15	7.5R	7	14
30_Q15	5RP	3	4
31_Q15	5RP	7	16
32_Q15	7.5YR	3	2
33_Q15	7.5G	7	8
34_Q15	10R	7	12
35_Q15	10RP	4	4
36_Q15	2.5BG	9	8
37_Q15	10P	7	16
38_Q15	10RP	6	10
39_Q15	2.5RP	8	10
40_Q15	5PB	5	4
41_Q15	10GY	5	2
42_Q15	5P	3	2
43_Q15	7.5RP	8	4
44_Q15	7.5Y	7	8
45_Q15	10GY	9	12
46_Q15	5G	4	2
47_Q15	2.5RP	4	2
48_Q15	2.5YR	9	6
49_Q15	5P	3	4
50_Q15	7.5YR	8	2
51_Q15	7.5R	9	6
52_Q15	2.5B	8	2
53_Q15	7.5RP	7	2
54_Q15	5P	4	12
55_Q15	10PB	3	4
56_Q15	5YR	5	2
57_Q15	10RP	7	10
58_Q15	5G	4	4
59_Q15	5R	4	2
60_Q15	7.5PB	3	18
61_Q15	2.5BG	6	4
62_Q15	5Y	8	8
63_Q15	5G	4	6
64_Q15	7.5PB	8	6
65_Q15	10Y	4	4
1_Q16	7.5YR	5	8
2_Q16	10B	5	2
3_Q16	10R	6	16
4_Q16	2.5YR	7	8
5_Q16	10RP	7	14
6_Q16	10BG	1	2
7_Q16	7.5BG	8	8
8_Q16	7.5Y	9	8
9_Q16	7.5Y	7	4
10_Q16	5GY	4	2
11_Q16	2.5R	4	4
12_Q16	2.5R	2	2
13_Q16	10YR	6	8
14_Q16	5GY	2	4
15_Q16	5P	8	6
16_Q16	10PB	7	4
17_Q16	10PB	6	6
18_Q16	5B	5	6
19_Q16	10P	1	6
20_Q16	5GY	5	4
21_Q16	10PB	2	8
22_Q16	7.5R	4	14
23_Q16	7.5P	9	2
24_Q16	10RP	5	6
25_Q16	2.5PB	2	2
26_Q16	5R	5	18
27_Q16	2.5BG	8	8
28_Q16	7.5PB	5	20
29_Q16	10GY	2	4
30_Q16	10G	2	4
31_Q16	7.5P	7	10
32_Q16	7.5PB	4	14
33_Q16	10BG	4	2
34_Q16	2.5P	3	18
35_Q16	5PB	6	2
36_Q16	5PB	1	2
37_Q16	7.5RP	4	6
38_Q16	2.5R	6	8
39_Q16	5G	3	2
40_Q16	5RP	3	8
41_Q16	2.5Y	6	4
42_Q16	10R	1	4
43_Q16	10BG	2	2
44_Q16	7.5YR	6	6
45_Q16	10P	3	2
46_Q16	2.5YR	5	2
47_Q16	7.5RP	4	8
48_Q16	10Y	3	2
49_Q16	2.5G	5	8
50_Q16	5R	5	4
51_Q16	7.5R	5	8
52_Q16	10YR	6	10
53_Q16	5YR	7	8
54_Q16	2.5RP	3	6
55_Q16	5P	4	20
56_Q16	7.5Y	9	2
57_Q16	2.5PB	3	6
58_Q16	2.5RP	7	20
59_Q16	5Y	4	2
60_Q16	7.5YR	8	12
61_Q16	2.5B	8	4
62_Q16	2.5RP	9	4
63_Q16	5R	8	10
64_Q16	5Y	9	8
65_Q16	10G	4	2
1_Q17	10PB	8	4
2_Q17	5GY	8	4
3_Q17	2.5R	7	14
4_Q17	7.5RP	2	6
5_Q17	2.5BG	5	2
6_Q17	7.5GY	2	2
7_Q17	10Y	9	6
8_Q17	5YR	4	8
9_Q17	2.5R	9	4
10_Q17	10P	5	16
11_Q17	7.5PB	2	12
12_Q17	5RP	6	4
13_Q17	10RP	6	18
14_Q17	7.5R	7	16
15_Q17	2.5GY	8	10
16_Q17	2.5G	7	6
17_Q17	7.5Y	9	10
18_Q17	2.5R	5	2
19_Q17	10P	3	6
20_Q17	2.5P	1	4
21_Q17	7.5P	7	14
22_Q17	7.5G	8	4
23_Q17	5P	5	10
24_Q17	10G	8	2
25_Q17	10RP	5	16
26_Q17	7.5GY	4	6
27_Q17	2.5R	7	10
28_Q17	10P	7	20
29_Q17	5Y	9	12
30_Q17	10RP	6	12
31_Q17	5Y	4	4
32_Q17	7.5PB	4	2
33_Q17	2.5B	7	4
34_Q17	5P	5	14
35_Q17	5PB	5	10
36_Q17	7.5B	8	8
37_Q17	7.5PB	3	12
38_Q17	5B	6	2
39_Q17	5PB	2	4
40_Q17	2.5R	6	18
41_Q17	2.5YR	2	4
42_Q17	2.5G	6	8
43_Q17	10R	3	8
44_Q17	7.5BG	9	6
45_Q17	2.5GY	1	2
46_Q17	7.5PB	3	16
47_Q17	5YR	6	10
48_Q17	5GY	8	6
49_Q17	2.5G	5	6
50_Q17	10YR	6	4
51_Q17	10GY	6	4
52_Q17	2.5R	5	6
53_Q17	2.5RP	2	6
54_Q17	10YR	4	6
55_Q17	5R	6	2
56_Q17	10P	5	2
57_Q17	2.5P	2	10
58_Q17	7.5PB	3	14
59_Q17	5R	5	10
60_Q17	10P	6	8
61_Q17	5PB	4	2
62_Q17	5YR	1	2
63_Q17	7.5P	2	8
64_Q17	5BG	8	6
65_Q17	5P	5	2
1_Q18	2.5P	4	22
2_Q18	10GY	3	6
3_Q18	10GY	8	12
4_Q18	10G	9	2
5_Q18	5RP	4	4
6_Q18	5RP	8	6
7_Q18	2.5YR	7	4
8_Q18	10GY	7	12
9_Q18	7.5G	6	6
10_Q18	2.5GY	2	2
11_Q18	10PB	6	16
12_Q18	7.5RP	3	6
13_Q18	10P	7	10
14_Q18	10PB	5	22
15_Q18	10P	8	10
16_Q18	5Y	3	2
17_Q18	2.5G	9	4
18_Q18	10YR	5	2
19_Q18	2.5R	8	4
20_Q18	10YR	9	6
21_Q18	10GY	3	4
22_Q18	5PB	2	6
23_Q18	7.5P	6	10
24_Q18	5B	4	2
25_Q18	2.5GY	4	4
26_Q18	10G	8	6
27_Q18	5RP	2	6
28_Q18	2.5GY	9	12
29_Q18	10R	7	4
30_Q18	7.5YR	7	10
31_Q18	5RP	3	6
32_Q18	5P	3	14
33_Q18	7.5Y	3	2
34_Q18	7.5RP	7	14
35_Q18	2.5B	7	2
36_Q18	7.5YR	7	4
37_Q18	7.5PB	5	10
38_Q18	5P	3	6
39_Q18	10GY	8	8
40_Q18	5R	4	8
41_Q18	5P	7	6
42_Q18	2.5P	7	2
43_Q18	7.5PB	6	8
44_Q18	10YR	7	2
45_Q18	7.5RP	5	14
46_Q18	2.5B	1	2
47_Q18	5P	4	18
48_Q18	7.5P	4	6
49_Q18	10P	3	12
50_Q18	5Y	9	6
51_Q18	2.5YR	9	4
52_Q18	10RP	6	2
53_Q18	2.5R	2	8
54_Q18	2.5RP	5	2
55_Q18	10B	8	2
56_Q18	5R	8	4
57_Q18	5GY	1	2
58_Q18	2.5G	3	6
59_Q18	2.5RP	5	4
60_Q18	7.5P	5	10
61_Q18	2.5P	5	22
62_Q18	10P	7	12
63_Q18	10B	2	2
64_Q18	2.5BG	8	6
65_Q18	10RP	8	2
1_Q19	2.5Y	3	2
2_Q19	7.5P	5	20
3_Q19	2.5YR	7	12
4_Q19	7.5GY	8	8
5_Q19	10R	2	8
6_Q19	7.5RP	3	10
7_Q19	10P	4	10
8_Q19	10P	9	6
9_Q19	7.5GY	6	10
10_Q19	2.5R	4	10
11_Q19	7.5RP	7	16
12_Q19	10P	9	4
13_Q19	2.5R	8	8
14_Q19	5BG	6	6
15_Q19	5RP	7	10
16_Q19	7.5P	7	12
17_Q19	2.5RP	6	20
18_Q19	2.5G	5	4
19_Q19	2.5BG	3	2
20_Q19	10R	7	10
21_Q19	5PB	3	8
22_Q19	10PB	5	16
23_Q19	5RP	2	4
24_Q19	7.5GY	5	4
25_Q19	5GY	7	10
26_Q19	5Y	9	10
27_Q19	7.5R	9	4
28_Q19	10PB	5	2
29_Q19	5B	3	4
30_Q19	2.5R	2	6
31_Q19	7.5Y	2	2
32_Q19	7.5RP	5	12
33_Q19	10R	5	2
34_Q19	5RP	6	6
35_Q19	10RP	3	10
36_Q19	5BG	6	2
37_Q19	10R	6	6
38_Q19	7.5G	8	2
39_Q19	5RP	9	6
40_Q19	5R	2	8
41_Q19	10YR	2	2
42_Q19	7.5BG	5	4
43_Q19	2.5RP	5	8
44_Q19	10Y	3	4
45_Q19	5Y	6	2
46_Q19	10Y	4	6
47_Q19	10RP	8	10
48_Q19	7.5BG	8	2
49_Q19	7.5P	7	8
50_Q19	2.5P	7	8
51_Q19	5B	3	2
52_Q19	7.5B	7	8
53_Q19	5PB	5	6
54_Q19	7.5Y	8	2
55_Q19	7.5GY	6	6
56_Q19	2.5R	1	6
57_Q19	5YR	2	4
58_Q19	5B	7	6
59_Q19	7.5PB	7	10
60_Q19	10GY	9	16
61_Q19	2.5PB	1	2
62_Q19	5R	9	4
63_Q19	10YR	6	2
64_Q19	2.5GY	6	4
65_Q19	2.5P	5	16
1_Q20	7.5PB	3	20
2_Q20	7.5R	6	2
3_Q20	5R	4	10
4_Q20	7.5RP	5	8
5_Q20	5R	2	2
6_Q20	10YR	3	2
7_Q20	2.5YR	6	2
8_Q20	7.5B	5	6
9_Q20	5Y	6	8
10_Q20	7.5P	8	8
11_Q20	2.5YR	3	6
12_Q20	5B	7	8
13_Q20	7.5RP	6	20
14_Q20	5RP	4	10
15_Q20	10B	9	2
16_Q20	5B	7	2
17_Q20	7.5PB	3	24
18_Q20	5R	6	6
19_Q20	10GY	8	6
20_Q20	10GY	4	2
21_Q20	7.5G	9	6
22_Q20	5R	3	8
23_Q20	5R	9	2
24_Q20	5P	7	14
25_Q20	5R	5	16
26_Q20	7.5B	8	6
27_Q20	2.5PB	8	4
28_Q20	10PB	3	20
29_Q20	5YR	5	4
30_Q20	10P	3	10
31_Q20	7.5PB	5	8
32_Q20	10RP	9	4
33_Q20	7.5Y	6	2
34_Q20	10P	2	6
35_Q20	7.5R	8	6
36_Q20	7.5PB	3	10
37_Q20	5PB	4	10
38_Q20	7.5R	5	18
39_Q20	2.5R	8	10
40_Q20	5P	7	10
41_Q20	2.5P	3	8
42_Q20	10GY	6	12
43_Q20	7.5P	8	6
44_Q20	10P	4	4
45_Q20	2.5P	8	8
46_Q20	10RP	5	12
47_Q20	7.5R	8	10
48_Q20	5P	4	4
49_Q20	10GY	2	6
50_Q20	10B	8	4
51_Q20	7.5P	5	16
52_Q20	2.5YR	6	6
53_Q20	2.5Y	7	8
54_Q20	2.5GY	8	8
55_Q20	10BG	8	4
56_Q20	7.5GY	7	12
57_Q20	7.5G	5	6
58_Q20	5G	6	8
59_Q20	5RP	5	16
60_Q20	5P	4	16
61_Q20	2.5YR	1	2
62_Q20	2.5YR	8	6
63_Q20	2.5R	7	12
64_Q20	7.5R	3	2
65_Q20	5B	5	4
1_Q21	2.5G	3	2
2_Q21	2.5GY	8	4
3_Q21	10PB	4	2
4_Q21	10R	1	2
5_Q21	2.5RP	7	2
6_Q21	5P	3	8
7_Q21	5R	6	14
8_Q21	10G	9	4
9_Q21	5YR	4	4
10_Q21	7.5GY	4	8
11_Q21	10Y	6	2
12_Q21	7.5P	5	12
13_Q21	7.5BG	9	4
14_Q21	7.5G	6	4
15_Q21	7.5R	4	10
16_Q21	5GY	7	4
17_Q21	7.5PB	7	2
18_Q21	2.5P	6	6
19_Q21	7.5R	4	6
20_Q21	5PB	6	10
21_Q21	7.5P	3	8
22_Q21	5G	9	10
23_Q21	7.5R	4	4
24_Q21	7.5RP	3	4
25_Q21	5R	3	10
26_Q21	10GY	8	16
27_Q21	2.5G	4	4
28_Q21	7.5YR	7	6
29_Q21	10Y	9	2
30_Q21	10PB	3	12
31_Q21	7.5PB	6	4
32_Q21	2.5R	3	10
33_Q21	10GY	9	18
34_Q21	2.5Y	9	10
35_Q21	10P	7	4
36_Q21	5R	7	2
37_Q21	10B	4	4
38_Q21	2.5P	7	10
39_Q21	5G	7	8
40_Q21	5YR	5	6
41_Q21	7.5R	6	6
42_Q21	5GY	3	2
43_Q21	7.5B	7	2
44_Q21	5BG	9	8
45_Q21	10PB	2	6
46_Q21	7.5GY	1	2
47_Q21	2.5P	3	14
48_Q21	10P	6	18
49_Q21	5YR	6	8
50_Q21	10BG	4	4
51_Q21	10RP	6	6
52_Q21	7.5B	7	6
53_Q21	2.5RP	5	6
54_Q21	2.5GY	9	10
55_Q21	5Y	8	4
56_Q21	7.5PB	6	2
57_Q21	10B	5	4
58_Q21	5RP	1	6
59_Q21	7.5YR	2	2
60_Q21	5PB	7	8
61_Q21	5GY	2	2
62_Q21	2.5PB	5	8
63_Q21	10PB	3	2
64_Q21	10GY	5	10
65_Q21	10PB	6	12
1_Q22	2.5BG	5	6
2_Q22	2.5G	7	8
3_Q22	2.5RP	6	10
4_Q22	7.5PB	1	8
5_Q22	5PB	6	6
6_Q22	7.5P	6	4
7_Q22	10B	6	4
8_Q22	10R	6	12
9_Q22	2.5R	7	2
10_Q22	10B	3	4
11_Q22	10RP	3	8
12_Q22	10RP	6	16
13_Q22	10Y	9	8
14_Q22	7.5PB	3	4
15_Q22	7.5P	2	4
16_Q22	2.5RP	6	6
17_Q22	5PB	9	2
18_Q22	5RP	1	4
19_Q22	2.5G	4	6
20_Q22	7.5BG	7	8
21_Q22	7.5RP	6	18
22_Q22	2.5GY	9	2
23_Q22	2.5P	7	6
24_Q22	2.5G	9	8
25_Q22	7.5BG	6	2
26_Q22	10PB	7	6
27_Q22	7.5B	8	2
28_Q22	7.5PB	2	8
29_Q22	10BG	8	2
30_Q22	7.5RP	6	12
31_Q22	10RP	9	2
32_Q22	2.5RP	4	10
33_Q22	5R	8	6
34_Q22	2.5R	6	4
35_Q22	7.5P	3	10
36_Q22	2.5Y	8	8
37_Q22	7.5GY	9	2
38_Q22	10YR	1	2
39_Q22	10PB	4	22
40_Q22	5PB	8	2
41_Q22	10P	5	6
42_Q22	7.5RP	7	4
43_Q22	10B	7	4
44_Q22	5P	5	26
45_Q22	2.5B	6	2
46_Q22	2.5P	4	4
47_Q22	5BG	2	2
48_Q22	10RP	7	16
49_Q22	10B	5	6
50_Q22	7.5RP	1	6
51_Q22	5RP	6	2
52_Q22	7.5Y	6	6
53_Q22	2.5BG	7	2
54_Q22	2.5GY	9	4
55_Q22	2.5PB	4	8
56_Q22	5P	1	4
57_Q22	2.5YR	8	8
58_Q22	10R	7	6
59_Q22	2.5Y	5	2
60_Q22	10Y	9	4
61_Q22	2.5R	4	14
62_Q22	7.5YR	8	4
63_Q22	5P	2	2
64_Q22	10R	3	10
65_Q22	7.5P	5	6
1_Q23	2.5P	3	12
2_Q23	5YR	5	8
3_Q23	7.5BG	8	4
4_Q23	10B	9	4
5_Q23	2.5RP	4	8
6_Q23	5R	4	4
7_Q23	2.5Y	7	10
8_Q23	5B	4	4
9_Q23	10P	2	8
10_Q23	10Y	8	10
11_Q23	10RP	5	14
12_Q23	2.5B	4	4
13_Q23	10YR	9	2
14_Q23	7.5B	4	6
15_Q23	10RP	7	2
16_Q23	2.5RP	2	4
17_Q23	7.5PB	7	4
18_Q23	2.5YR	4	8
19_Q23	10GY	2	2
20_Q23	5B	1	2
21_Q23	10Y	6	8
22_Q23	2.5P	4	16
23_Q23	10G	6	4
24_Q23	7.5G	2	4
25_Q23	5RP	7	8
26_Q23	2.5GY	9	8
27_Q23	5PB	7	2
28_Q23	10PB	6	14
29_Q23	7.5B	9	4
30_Q23	7.5R	2	2
31_Q23	7.5RP	8	12
32_Q23	2.5RP	1	6
33_Q23	10P	7	2
34_Q23	2.5RP	7	8
35_Q23	2.5BG	2	4
36_Q23	10R	8	6
37_Q23	2.5P	6	14
38_Q23	7.5GY	9	10
39_Q23	7.5P	5	8
40_Q23	7.5G	4	6
41_Q23	7.5P	8	10
42_Q23	10RP	1	2
43_Q23	2.5PB	9	2
44_Q23	5RP	6	14
45_Q23	10PB	2	14
46_Q23	2.5YR	5	4
47_Q23	5YR	8	6
48_Q23	2.5P	1	2
49_Q23	7.5P	6	24
50_Q23	5BG	8	8
51_Q23	10R	9	2
52_Q23	7.5G	7	4
53_Q23	10RP	4	10
54_Q23	10B	8	8
55_Q23	5G	7	4
56_Q23	5GY	6	2
57_Q23	5BG	7	6
58_Q23	2.5G	2	4
59_Q23	10P	7	6
60_Q23	2.5GY	5	6
61_Q23	10P	8	14
62_Q23	7.5BG	6	4
63_Q23	5YR	4	2
64_Q23	2.5Y	5	8
65_Q23	7.5GY	8	6
1_Q24	7.5P	6	18
2_Q24	7.5R	8	2
3_Q24	10RP	8	6
4_Q24	5R	4	6
5_Q24	10YR	8	8
6_Q24	2.5YR	2	6
7_Q24	10RP	1	4
8_Q24	5BG	8	4
9_Q24	10RP	9	6
10_Q24	2.5RP	2	2
11_Q24	2.5RP	7	12
12_Q24	2.5RP	2	8
13_Q24	5RP	5	8
14_Q24	10G	7	4
15_Q24	5BG	9	6
16_Q24	2.5P	3	6
17_Q24	10BG	9	6
18_Q24	7.5BG	5	2
19_Q24	5GY	7	2
20_Q24	10Y	7	2
21_Q24	10PB	5	18
22_Q24	10GY	4	8
23_Q24	5P	1	8
24_Q24	7.5G	2	2
25_Q24	10PB	6	4
26_Q24	10G	7	2
27_Q24	5B	9	2
28_Q24	5P	8	4
29_Q24	5R	5	8
30_Q24	5P	1	6
31_Q24	2.5G	1	2
32_Q24	5RP	5	18
33_Q24	2.5P	6	12
34_Q24	7.5GY	7	2
35_Q24
36_Q24
37_Q24
38_Q24
39_Q24
40_Q24
41_Q24
42_Q24
43_Q24
44_Q24
45_Q24
46_Q24
47_Q24
48_Q24
49_Q24
50_Q24
51_Q24
52_Q24
53_Q24
54_Q24
55_Q24
56_Q24
57_Q24
58_Q24
59_Q24
60_Q24
61_Q24
62_Q24
63_Q24
64_Q24
65_Q24
1_Q25
2_Q25
3_Q25
4_Q25
5_Q25
6_Q25
7_Q25
8_Q25
9_Q25
10_Q25
11_Q25
12_Q25
13_Q25
14_Q25
15_Q25
16_Q25
17_Q25
18_Q25
19_Q25
20_Q25
21_Q25
22_Q25
23_Q25
24_Q25
25_Q25
26_Q25
27_Q25
28_Q25
29_Q25
30_Q25
31_Q25
32_Q25
33_Q25
34_Q25
35_Q25
36_Q25
37_Q25
38_Q25
39_Q25
40_Q25
41_Q25
42_Q25
43_Q25
44_Q25
45_Q25
46_Q25
47_Q25
48_Q25
49_Q25
50_Q25
51_Q25
52_Q25
53_Q25
54_Q25
55_Q25
56_Q25
57_Q25
58_Q25
59_Q25
60_Q25
61_Q25
62_Q25
63_Q25
64_Q25
65_Q25
