# Supplementary material for: Delving Deeper Into Color Space
Source: Iperception. 2018 Aug 23;9(4):2041669518792062. doi: 10.1177/2041669518792062 (PMC6109856; doi:10.1177/2041669518792062)
Supplement: 20180620-SI-SeeingColors DelvingDeeper-DiscardedColors - Supplemental material for Delving Deeper Into Color Space [file 20180620-SI-SeeingColors_DelvingDeeper-DiscardedColors.xlsx]

## Sheet: Sheet1
BLOCK	LINE IN Q	MUNSELL CORRESPONDANCE IN RIT
		H	V	C			A CODING ERROR IN QUALTRICS OCCURRED IN THE COLORS LISTED HERE. AS A RESULT THESE COLORS WERE DISCARDED FROM THE ANALYSIS.
Q1	12	10G	7	6
Q1	13	10P	7	22
Q1	23	2.5B	5	4
Q1	24	2.5P	5	26
Q1	34	5R	1	4
Q1	35	5GY	9	10
Q1	45	2.5BG	7	8
Q1	46	5B	2	2
Q1	57	10Y	7	6
Q2	2	10R	9	4
Q2	3	5P	5	24
Q2	13	5R	3	2
Q2	14	5YR	9	6
Q2	24	10P	2	10
Q2	25	5RP	7	12
Q2	35	2.5PB	6	10
Q2	36	10R	5	14
Q2	46	10PB	4	20
Q2	47	7.5B	3	4
Q2	57	5G	8	4
Q2	58	10P	8	6
Q3	3	5PB	5	8
Q3	4	7.5GY	7	4
Q3	14	10P	6	24
Q3	15	2.5Y	7	6
Q3	25	5P	2	10
Q3	26	5GY	8	8
Q3	36	7.5R	5	12
Q3	37	2.5P	5	24
Q3	47	2.5PB	3	2
Q3	48	7.5BG	6	6
Q3	58	2.5Y	2	2
Q3	59	10P	6	6
Q4	4	5Y	7	4
Q4	5	7.5P	4	10
Q4	15	10Y	6	6
Q4	16	10BG	8	6
Q4	26	10G	9	6
Q4	27	2.5RP	3	12
Q4	37	10P	7	14
Q4	38	7.5P	8	2
Q4	48	5RP	8	2
Q4	49	7.5PB	5	14
Q4	59	10PB	4	14
Q4	60	7.5G	8	8
Q5	5	7.5R	5	6
Q5	6	2.5GY	9	6
Q5	16	5RP	2	8
Q5	17	7.5P	2	10
Q5	27	2.5PB	5	4
Q5	28	5RP	4	6
Q5	38	7.5RP	6	6
Q5	39	5G	8	2
Q5	49	7.5Y	3	4
Q5	50	10P	8	4
Q5	60	5PB	1	4
Q5	61	10R	6	8
Q6	6	10G	7	8
Q6	7	2.5RP	4	14
Q6	17	2.5GY	2	4
Q6	18	2.5BG	5	4
Q6	28	2.5G	8	10
Q6	29	5G	7	10
Q6	39	5YR	8	4
Q6	40	5G	8	8
Q6	50	7.5B	4	2
Q6	51	7.5R	6	8
Q6	61	5P	5	16
Q6	62	5G	9	8
Q7	7	10R	4	12
	8	7.5G	1	2
	18	2.5RP	5	20
	19	10P	6	2
	29	10PB	5	6
	30	2.5GY	7	10
	40	2.5B	5	2
	41	10PB	4	10
	51	10BG	5	6
	52	5R	5	2
	62	10R	4	8
	63	7.5R	6	16
Q8	8	10P	1	2
	9	7.5P	8	12
	19	7.5PB	4	18
	20	7.5B	6	2
	30	5RP	5	10
	31	2.5P	8	6
	41	7.5BG	8	6
	42	7.5RP	8	6
	52	2.5RP	7	18
	53	2.5R	9	6
	63	7.5R	6	12
	64	7.5RP	4	4
Q9	9	10PB	9	4
	10	10G	8	10
	20	2.5PB	5	10
	21	7.5PB	7	6
	31	2.5YR	5	8
	32	5G	2	4
	42	5B	8	8
	43	5P	5	6
	53	7.5RP	9	4
	54	2.5P	5	14
	64	10PB	5	12
	65	5GY	9	8
Q10	10	7.5R	6	18
	11	2.5R	7	16
	21	10YR	4	2
	22	2.5P	3	2
	32	2.5P	1	8
	33	2.5B	8	8
	43	10G	9	10
	44	10PB	5	10
	54	7.5GY	6	4
	55	10G	2	2
	65	7.5RP	6	10
Q11	1	2.5R	3	4
	11	7.5B	5	4
	12	10RP	3	4
	22	5P	4	8
	23	7.5RP	5	4
	33	5YR	8	12
	34	10P	4	2
	44	2.5GY	5	4
	45	7.5R	5	16
	55	10PB	5	4
	56	10B	4	2
Q12	1	5Y	6	4
	2	2.5P	8	4
	12	2.5PB	4	4
	13	2.5B	4	2
	23	7.5YR	5	6
	24	2.5YR	5	6
	34	5PB	4	6
	35	5YR	6	12
	45	2.5B	7	6
	46	7.5PB	4	8
	56	7.5BG	9	2
	57	5PB	8	6
Q13	2	7.5Y	5	6
	3	2.5Y	6	6
	13	10YR	5	4
	14	2.5PB	6	6
	24	10PB	3	14
	25	7.5Y	4	2
	35	2.5R	4	2
	36	5RP	6	10
	46	2.5YR	8	12
	47	10G	8	8
	57	7.5PB	5	16
	58	7.5P	4	16
Q14	3	2.5YR	3	4
	4	7.5P	3	2
	14	7.5RP	6	16
	15	7.5Y	6	8
	25	5RP	2	2
	26	10P	5	8
	36	5PB	6	4
	37	10G	9	8
	47	10PB	7	12
	48	2.5GY	7	8
	58	5Y	2	4
	59	10YR	8	12
Q15	4	10PB	2	10
	5	10G	1	2
	15	7.5YR	4	4
	16	7.5B	9	2
	26	2.5P	5	20
	27	2.5Y	8	2
	37	7.5P	5	4
	38	10PB	3	16
	48	10RP	7	4
	49	10P	4	14
	59	7.5Y	8	6
	60	2.5B	6	4
Q16	5	2.5P	5	12
	6	7.5YR	3	6
	16	7.5BG	3	4
	17	7.5RP	6	8
	27	2.5RP	6	14
	28	7.5R	1	4
	38	2.5RP	7	16
	39	5RP	6	22
	49	7.5YR	2	4
	50	7.5P	4	18
	60	7.5R	7	14
	61	5RP	3	4
Q17	6	5PB	5	4
	7	10GY	5	2
	17	7.5R	9	6
	18	2.5B	8	2
	28	5Y	8	8
	29	5G	4	6
	39	7.5Y	9	8
	40	7.5Y	7	4
	50	10P	1	6
	51	5GY	5	4
	61	10G	2	4
	62	7.5P	7	10
Q18	7	2.5Y	6	4
	8	10R	1	4
	18	10YR	6	10
	19	5YR	7	8
	29	5R	8	10
	30	5Y	9	8
	40	2.5R	9	4
	41	10P	5	16
	51	2.5P	1	4
	52	7.5P	7	14
	62	5Y	4	4
	63	7.5PB	4	2
Q19	8	2.5G	6	8
	9	10R	3	8
	19	2.5RP	2	6
	20	10YR	4	6
	30	5BG	8	6
	31	5P	5	2
	41	2.5GY	2	2
	42	10PB	6	16
	52	10GY	3	4
	53	5PB	2	6
	63	5P	3	14
	64	7.5Y	3	2
Q20	9	7.5PB	6	8
	10	10YR	7	2
	20	2.5RP	5	2
	21	10B	8	2
	31	10RP	8	2
	32	2.5Y	3	2
	42	7.5RP	7	16
	43	10P	9	4
	53	10PB	5	16
	54	5RP	2	4
	64	10R	5	2
	65	5RP	6	6
Q21	10	10Y	3	4
	11	5Y	6	2
	21	7.5GY	6	6
	22	2.5R	1	6
	32	7.5PB	3	20
	33	7.5R	6	2
	43	5B	7	8
	44	7.5RP	6	20
	54	5R	9	2
	55	5P	7	14
	65	10P	2	6
Q22	1	7.5R	8	6
	11	2.5P	8	8
	12	10RP	5	12
	22	7.5GY	7	12
	23	7.5G	5	6
	33	2.5GY	8	4
	34	10PB	4	2
	44	7.5BG	9	4
	45	7.5G	6	4
	55	7.5RP	3	4
	56	5R	3	10
Q23	1	10P	7	4
	2	5R	7	2
	12	7.5GY	1	2
	13	2.5P	3	14
	23	10B	5	4
	24	5RP	1	6
	34	2.5RP	6	10
	35	7.5PB	1	8
	45	7.5PB	3	4
	46	7.5P	2	4
	56	7.5BG	6	2
	57	10PB	7	6
Q24	2	2.5Y	8	8
	3	7.5GY	9	2
	13	5BG	2	2
	14	10RP	7	16
	24	10R	7	6
	25	2.5Y	5	2
	35	10B	9	4
	36	2.5RP	4	8
	46	10RP	7	2
	47	2.5RP	2	4
	57	2.5GY	9	8
	58	5PB	7	2
Q25	3	2.5P	6	14
	4	7.5GY	9	10
	14	2.5P	1	2
	15	7.5P	6	24
	25	10P	7	6
	26	2.5GY	5	6
	36	10YR	8	8
	37	2.5YR	2	6
	47	2.5P	3	6
	48	10BG	9	6
	58	5B	9	2
	59	5P	8	4

## Sheet: Sheet2
6	9		10P
6	9		10P
6	9		10P
6	9		10P
6	9		10P
6	9		10P
6	9		10P
6	9		10P
6	9		10P
6	9		10P
6	9		10P
6	9		10P
6	9		10P
6	9		10P
6	9		10P
6	9		10P
6	9		10P
6	9		10P
6	9
6	9
6	9
6	9
6	9
6	9
6	9
6	9
6	9
6
6
6
6
6
6
6
6
6
6
6
6
6
6
6
