# Supplementary material for: Delving Deeper Into Color Space
Source: Iperception. 2018 Aug 23;9(4):2041669518792062. doi: 10.1177/2041669518792062 (PMC6109856; doi:10.1177/2041669518792062)
Supplement: 20180620-SI-SeeingColors DelvingDeeper-RawData - Supplemental material for Delving Deeper Into Color Space [file 20180620-SI-SeeingColors_DelvingDeeper-RawData.xlsx]

## Sheet: NOTE
	THIS FILE INCLUDES THE RAW DATA AS DOWNLOADED FROM QUALTRICS' ARCHIVES. "Q1" REFERS TO THE FIRST OF THE 25 BLOCS. (1) STANDS FOR THE FIRST COLOR OF THIS BLOCK. A SEPARATE FILE IS PROVIDED WITH THE MUNSELL COORDIANTES CORRESPONDING TO EACH STIMULI. FOLLOWING A CODING ERROR IN QUALTRICS SOME COLORS WERE DISCARDED. THE LIST OF DISCARDED COLORS IS PROVIDED IN A SEPARATE FILE.

## Sheet: munsell_full
V1	V2	V3	V4	V5	V6	V7	V8	V9	V10	mTurkCode	int1_1	int1_2	int1_3	Q1(1)	Q1(2)	Q1(3)	Q1(4)	Q1(5)	Q1(6)	Q1(7)	Q1(8)	Q1(9)	Q1(10)	Q1(11)	Q1(12)	Q1(13)	Q1(14)	Q1(15)	Q1(16)	Q1(17)	Q1(18)	Q1(19)	Q1(20)	Q1(21)	Q1(22)	Q1(23)	Q1(24)	Q1(25)	Q1(26)	Q1(27)	Q1(28)	Q1(29)	Q1(30)	Q1(31)	Q1(32)	Q1(33)	Q1(34)	Q1(35)	Q1(36)
ResponseID	ResponseSet	Name	ExternalDataReference	EmailAddress	IPAddress	Status	StartDate	EndDate	Finished	mTurkCode	This survey is a color naming study. In Part #1 of the experiment, you are shown 65 color patch...-I permit that my (anonymous) data may be used for research purposes.	This survey is a color naming study. In Part #1 of the experiment, you are shown 65 color patch...-I voluntarily take part in this study.	This survey is a color naming study. In Part #1 of the experiment, you are shown 65 color patch...-I understand that I may freely choose to stop participating in this study at any time.	${lm://Field/1} How would you name the above color? (1)	${lm://Field/1} How would you name the above color? (2)	${lm://Field/1} How would you name the above color? (3)	${lm://Field/1} How would you name the above color? (4)	${lm://Field/1} How would you name the above color? (5)	${lm://Field/1} How would you name the above color? (6)	${lm://Field/1} How would you name the above color? (7)	${lm://Field/1} How would you name the above color? (8)	${lm://Field/1} How would you name the above color? (9)	${lm://Field/1} How would you name the above color? (10)	${lm://Field/1} How would you name the above color? (11)	${lm://Field/1} How would you name the above color? (12)	${lm://Field/1} How would you name the above color? (13)	${lm://Field/1} How would you name the above color? (14)	${lm://Field/1} How would you name the above color? (15)	${lm://Field/1} How would you name the above color? (16)	${lm://Field/1} How would you name the above color? (17)	${lm://Field/1} How would you name the above color? (18)	${lm://Field/1} How would you name the above color? (19)	${lm://Field/1} How would you name the above color? (20)	${lm://Field/1} How would you name the above color? (21)	${lm://Field/1} How would you name the above color? (22)	${lm://Field/1} How would you name the above color? (23)	${lm://Field/1} How would you name the above color? (24)	${lm://Field/1} How would you name the above color? (25)	${lm://Field/1} How would you name the above color? (26)	${lm://Field/1} How would you name the above color? (27)	${lm://Field/1} How would you name the above color? (28)	${lm://Field/1} How would you name the above color? (29)	${lm://Field/1} How would you name the above color? (30)	${lm://Field/1} How would you name the above color? (31)	${lm://Field/1} How would you name the above color? (32)	${lm://Field/1} How would you name the above color? (33)	${lm://Field/1} How would you name the above color? (34)	${lm://Field/1} How would you name the above color? (35)	${lm://Field/1} How would you name the above color? (36)
R_2EF6URiCPmyv89n	Default Response Set	Anonymous			128.205.152.15	0	2016-05-19 20:19:52	2016-05-19 20:23:26	1	2551017	1	1	1
R_2YxgnHUlVmamGcC	Default Response Set	Anonymous			74.70.5.181	0	2016-05-19 20:18:48	2016-05-19 20:23:45	1	7476013	1	1	1
R_3iI3SCm4T498ODT	Default Response Set	Anonymous			76.18.1.169	0	2016-05-19 20:18:18	2016-05-19 20:24:43	1	7741853	1	1	1
R_3F3rHvBL3hIttdJ	Default Response Set	Anonymous			50.153.242.102	0	2016-05-19 20:18:27	2016-05-19 20:24:52	1	1127269	1	1	1
R_3Mfb1wQR0hwaNOW	Default Response Set	Anonymous			76.185.183.214	0	2016-05-19 20:18:13	2016-05-19 20:24:57	1	6887422	1
R_1mIa3SvYrTXr7xe	Default Response Set	Anonymous			198.91.254.14	0	2016-05-19 20:18:15	2016-05-19 20:25:40	1	8838389	1	1	1
R_3m9KevLA3gYYCjm	Default Response Set	Anonymous			12.185.249.138	0	2016-05-19 20:18:16	2016-05-19 20:25:54	1	4302550	1	1	1
R_3NWd3waLpJlO8Li	Default Response Set	Anonymous			181.56.140.21	0	2016-05-19 20:20:45	2016-05-19 20:25:59	1	6187438	1	1	1
R_xixG9KA8KGYxlRL	Default Response Set	Anonymous			138.5.99.160	0	2016-05-19 20:18:48	2016-05-19 20:26:56	1	3179218	1	1	1
R_2XiyfLlHVxzqNMx	Default Response Set	Anonymous			73.143.188.180	0	2016-05-19 20:21:16	2016-05-19 20:27:01	1	984333	1	1	1
R_2WunECiNYLSh5OD	Default Response Set	Anonymous			137.119.120.7	0	2016-05-19 20:19:16	2016-05-19 20:27:30	1	7535484	1	1	1
R_2dJRJWMumdFsOlU	Default Response Set	Anonymous			139.168.254.20	0	2016-05-19 20:19:42	2016-05-19 20:27:31	1	5812263	1	1	1
R_U9dh8PeHZiKzXgZ	Default Response Set	Anonymous			184.7.190.255	0	2016-05-19 20:21:01	2016-05-19 20:27:45	1	3699391	1	1	1
R_25LyvIfiDcLQb0Z	Default Response Set	Anonymous			68.145.206.93	0	2016-05-19 20:18:51	2016-05-19 20:27:53	1	4793091	1	1	1
R_1Ho7SDf4mozxTBr	Default Response Set	Anonymous			82.35.82.224	0	2016-05-19 20:18:46	2016-05-19 20:28:12	1	5580651	1	1	1
R_1dE7XUErQ5dQIaM	Default Response Set	Anonymous			131.95.1.90	0	2016-05-19 20:19:03	2016-05-19 20:28:20	1	8170160	1	1	1
R_2CDlAxe2IJM3qr1	Default Response Set	Anonymous			73.205.18.163	0	2016-05-19 20:19:37	2016-05-19 20:28:25	1	1239868	1	1	1
R_zSbrH3S89tKFI1H	Default Response Set	Anonymous			74.90.208.47	0	2016-05-19 20:19:39	2016-05-19 20:28:31	1	6884014	1	1	1
R_2fkCyBiizHbvd5b	Default Response Set	Anonymous			73.255.59.86	0	2016-05-19 20:23:56	2016-05-19 20:28:35	1	7047147	1	1	1
R_2tgjxJwP8Uf9C1A	Default Response Set	Anonymous			128.189.201.62	0	2016-05-19 20:22:28	2016-05-19 20:29:27	1	3925730	1	1	1
R_BwZNU7biZoEdTBD	Default Response Set	Anonymous			71.238.126.2	0	2016-05-19 20:21:29	2016-05-19 20:29:32	1	6415585	1	1	1
R_6Fop44yNZc84mqd	Default Response Set	Anonymous			108.75.122.125	0	2016-05-19 20:24:37	2016-05-19 20:29:48	1	5752074	1	1	1
R_1hAWZRyXT4hrqu2	Default Response Set	Anonymous			151.224.242.96	0	2016-05-19 20:24:33	2016-05-19 20:30:16	1	6111642	1	1	1
R_1CvysWzf4PrAXBc	Default Response Set	Anonymous			173.27.24.214	0	2016-05-19 20:23:35	2016-05-19 20:31:12	1	997878	1	1	1
R_3esfPpxFE5sTUlH	Default Response Set	Anonymous			173.29.132.212	0	2016-05-19 20:25:40	2016-05-19 20:31:14	1	3313414	1	1	1
R_24iqhCNk1jXfXDv	Default Response Set	Anonymous			71.229.197.31	0	2016-05-19 20:24:08	2016-05-19 20:31:20	1	1394812	1	1	1
R_1LwB7hHAJbCIPh5	Default Response Set	Anonymous			45.21.136.137	0	2016-05-19 20:23:35	2016-05-19 20:31:51	1	2383412	1	1	1
R_26fhHWs9RwsryzS	Default Response Set	Anonymous			107.132.217.193	0	2016-05-19 20:22:57	2016-05-19 20:31:56	1	1169488	1	1	1
R_2pWSe6OcKsquheB	Default Response Set	Anonymous			162.233.182.229	0	2016-05-19 20:18:34	2016-05-19 20:32:15	1	3614194	1	1	1
R_1ONQcXAJhA9vb4C	Default Response Set	Anonymous			72.239.22.187	0	2016-05-19 20:23:32	2016-05-19 20:32:21	1	2399892	1	1	1
R_1eyIYX3q8BMaLXc	Default Response Set	Anonymous			213.94.243.177	0	2016-05-19 20:22:52	2016-05-19 20:33:08	1	9159901	1	1	1
R_3MGt43JgneNhsdR	Default Response Set	Anonymous			98.88.59.90	0	2016-05-19 20:24:26	2016-05-19 20:33:19	1	2417896	1	1	1
R_2TOg4bC6j1oKqwF	Default Response Set	Anonymous			97.126.47.165	0	2016-05-19 20:18:12	2016-05-19 20:33:53	1	6641699	1	1	1
R_3paOcUtDKpEUCYf	Default Response Set	Anonymous			24.34.69.214	0	2016-05-19 20:25:50	2016-05-19 20:33:53	1	5019860	1	1	1
R_2ExYCxZ9UIEhTtv	Default Response Set	Anonymous			67.160.180.163	0	2016-05-19 20:24:05	2016-05-19 20:34:00	1	5173774	1	1	1
R_2uVRLeBoC4FVP1u	Default Response Set	Anonymous			50.44.188.97	0	2016-05-19 20:24:24	2016-05-19 20:34:01	1	3143749	1	1	1	dark pink	blue	tarheel blue	dark olive green	dark pink	dark forest green	blue	blue	medium purple	dark olive green	teal	light blue green	blue	peach	forest green	midnight blue	tan	dark blue green	blue	blue	light blue	dark orange	bright pinkish red	bright magenta	darker pastel purple	navy blue	forest green	reddish pink	light white	blue green	navy blue	dark blue	dark olive green	bright red	yellow	blue
R_2DTEmMLtxtrheNe	Default Response Set	Anonymous			72.1.59.42	0	2016-05-19 20:19:14	2016-05-19 20:34:19	1	5758549	1	1	1	pink	blue	light blue	forestgreen	hot pink		bright blue	bright blue	purple	greenish brown	grey	aquamarine	blue	flesh tone	metallic green	black	flesh tone	dark green	blue	sky blue	light bue	brunt orange	sunset orange	hot pink	violet	dark blue	dark green	pink	white	pale green	black	black	brown	orange	yellow	blue
R_27pXZs0bkDWNt8v	Default Response Set	Anonymous			99.163.24.57	0	2016-05-19 20:25:25	2016-05-19 20:34:34	1	5261658	1	1	1
R_tQmEz13OUPobqh3	Default Response Set	Anonymous			66.99.47.2	0	2016-05-19 20:27:19	2016-05-19 20:34:37	1	8596430	1	1	1
R_1qX9WPLEf30ZVBi	Default Response Set	Anonymous			142.160.127.175	0	2016-05-19 20:24:54	2016-05-19 20:34:56	1	4493645	1	1	1
R_3fW8KXoOQJ4Fuw5	Default Response Set	Anonymous			71.62.15.84	0	2016-05-19 20:27:05	2016-05-19 20:35:35	1	7698334	1	1	1
R_2QSahMmRzK3fA4V	Default Response Set	Anonymous			99.109.98.84	0	2016-05-19 20:28:41	2016-05-19 20:36:12	1	2849478	1	1	1
R_3I9RkaTKwr0udLK	Default Response Set	Anonymous			76.107.114.12	0	2016-05-19 20:25:20	2016-05-19 20:36:33	1	1410112	1	1	1
R_3dY9RxreWBNId7f	Default Response Set	Anonymous			68.81.42.79	0	2016-05-19 20:24:17	2016-05-19 20:36:59	1	3284207	1	1	1
R_DUeR4BSQ83FaqVX	Default Response Set	Anonymous			94.1.117.115	0	2016-05-19 20:28:57	2016-05-19 20:37:26	1	2018548	1	1	1
R_6X1swkT2IKOmSEp	Default Response Set	Anonymous			68.114.63.127	0	2016-05-19 20:30:44	2016-05-19 20:38:18	1	1815042	1	1	1
R_1Qrq1l64ISzlxI5	Default Response Set	Anonymous			74.79.39.100	0	2016-05-19 20:33:07	2016-05-19 20:38:40	1	1379307	1	1	1
R_BtaGQwOFLiKAQIp	Default Response Set	Anonymous			24.119.10.20	0	2016-05-19 20:24:46	2016-05-19 20:39:01	1	9262501	1	1	1
R_0cG3wg6AoazPXgJ	Default Response Set	Anonymous			76.4.227.230	0	2016-05-19 20:27:38	2016-05-19 20:39:12	1	3310117	1	1	1
R_2wdGSZYoTj7oAcK	Default Response Set	Anonymous			66.232.211.53	0	2016-05-19 20:33:54	2016-05-19 20:39:23	1	1724240	1	1	1
R_12hI6p0REjldUXh	Default Response Set	Anonymous			73.239.35.38	0	2016-05-19 20:28:14	2016-05-19 20:39:31	1	8284259	1	1	1
R_1gUgEKSFHEN9Gq5	Default Response Set	Anonymous			72.226.86.233	0	2016-05-19 20:28:10	2016-05-19 20:39:39	1	8025229	1	1	1	bright	blue	swift	green	pink	green	sky	creative	purple	brown	green	fresh	purple	cement	green	dark	gray	green	blue	cool	cool	brick	pink	violet	pink	blue	green	pink	plain	green	dark	blue	brown	red	sun	bright
R_3fjTMfNtyV9cdOt	Default Response Set	Anonymous			67.171.65.184	0	2016-05-19 20:33:41	2016-05-19 20:39:45	1	2520488	1	1	1
R_xhgqKYRwAqFaAQF	Default Response Set	Anonymous			71.13.216.123	0	2016-05-19 20:31:47	2016-05-19 20:39:57	1	2829881	1	1	1
R_1gtPnJWbthGkEzd	Default Response Set	Anonymous			76.101.70.97	0	2016-05-19 20:28:53	2016-05-19 20:40:11	1	8487035	1	1	1
R_2VvDRzTolm8fWyz	Default Response Set	Anonymous			50.160.38.9	0	2016-05-19 20:33:15	2016-05-19 20:40:46	1	8127187	1	1	1
R_1hNpKtvEIBJEgSw	Default Response Set	Anonymous			77.98.30.68	0	2016-05-19 20:22:52	2016-05-19 20:40:56	1	863553	1	1	1
R_6QIwSAhFKmERhtj	Default Response Set	Anonymous			76.6.18.200	0	2016-05-19 20:22:01	2016-05-19 20:41:23	1	4540782	1	1	1
R_bpCmIZIECA3Y1wZ	Default Response Set	Anonymous			184.14.47.215	0	2016-05-19 20:36:04	2016-05-19 20:41:44	1	4634309	1	1	1
R_2BlIwT2s07GIuCm	Default Response Set	Anonymous			173.218.169.20	0	2016-05-19 20:30:27	2016-05-19 20:42:00	1	4207930	1	1	1
R_12mQJ2EC2jtkO0i	Default Response Set	Anonymous			68.103.217.75	0	2016-05-19 20:37:26	2016-05-19 20:42:21	1	6221058	1	1	1
R_3Mbt6UFGd7R3iKd	Default Response Set	Anonymous			76.110.235.121	0	2016-05-19 20:21:46	2016-05-19 20:42:56	1	6053373	1	1	1
R_2D8Nl0z7V9bx7B2	Default Response Set	Anonymous			71.68.89.146	0	2016-05-19 20:18:46	2016-05-19 20:43:04	1	8224837	1	1	1
R_20PaRUDcLN1GyQ5	Default Response Set	Anonymous			164.107.241.2	0	2016-05-19 20:37:42	2016-05-19 20:43:04	1	3742649	1	1	1
R_1FhnEv8gxEsZRyH	Default Response Set	Anonymous			68.227.19.224	0	2016-05-19 20:32:37	2016-05-19 20:43:32	1	7562170	1	1	1
R_2wjm4RdYLqtdhwd	Default Response Set	Anonymous			67.160.32.215	0	2016-05-19 20:38:01	2016-05-19 20:43:49	1	5529592	1	1	1
R_2qC8TubFmuhoifI	Default Response Set	Anonymous			66.195.166.126	0	2016-05-19 20:38:43	2016-05-19 20:44:11	1	2366282	1	1	1
R_1qfkMXZnF134ZXz	Default Response Set	Anonymous			68.2.165.64	0	2016-05-19 20:39:25	2016-05-19 20:44:16	1	9012209	1	1	1
R_3nfk7jk8R4CQSAq	Default Response Set	Anonymous			107.207.242.244	0	2016-05-19 20:38:01	2016-05-19 20:44:17	1	4817045	1	1	1
R_2CQkJA2R39jTRhA	Default Response Set	Anonymous			50.26.168.153	0	2016-05-19 20:24:03	2016-05-19 20:44:19	1	1396099	1	1	1	purple	blue	skyblue	green	pink	green	blue	purple	purple	olive	light blue	teal	purple	white	green	blue	white	green	blue	blue	blue	orange	pink	magenta	pink	blue	green	pink	white	teal	blue	black	brown	red	yellow	blue
R_1KoNfVCGonuIjJT	Default Response Set	Anonymous			142.196.0.176	0	2016-05-19 20:31:08	2016-05-19 20:44:53	1	3095555	1	1	1
R_3hEp3x7fUybewWC	Default Response Set	Anonymous			64.72.223.162	0	2016-05-19 20:38:58	2016-05-19 20:44:59	1	6186950	1	1	1
R_3D2AIbkfc5wKvcs	Default Response Set	Anonymous			204.77.52.225	0	2016-05-19 20:34:04	2016-05-19 20:45:02	1	9868264	1	1	1
R_2Cvv83pozIITMWT	Default Response Set	Anonymous			108.240.237.49	0	2016-05-19 20:33:02	2016-05-19 20:45:08	1	5129420	1	1	1
R_Pzj6zAf8mFcnT8t	Default Response Set	Anonymous			104.54.203.85	0	2016-05-19 20:39:32	2016-05-19 20:45:14	1	8809509	1	1	1
R_2Skl4IUxTxtsab6	Default Response Set	Anonymous			75.174.6.153	0	2016-05-19 20:38:54	2016-05-19 20:45:21	1	708690	1	1	1
R_yl2x6GjZGSfjnTb	Default Response Set	Anonymous			66.75.46.217	0	2016-05-19 20:40:38	2016-05-19 20:45:23	1	7272244	1	1	1
R_2WuLnVFzbwEHP4M	Default Response Set	Anonymous			108.64.97.93	0	2016-05-19 20:39:13	2016-05-19 20:45:24	1	1050182	1	1	1
R_2wBk98PyQQvoGX4	Default Response Set	Anonymous			174.50.209.220	0	2016-05-19 20:27:40	2016-05-19 20:45:40	1	7997280	1	1	1
R_2c7vCBY6wJFvhbr	Default Response Set	Anonymous			73.204.38.204	0	2016-05-19 20:30:15	2016-05-19 20:45:53	1	9059044	1	1	1
R_1QEBQ1JFP2F7VwC	Default Response Set	Anonymous			138.86.100.162	0	2016-05-19 20:40:18	2016-05-19 20:45:56	1	6221735	1	1	1
R_pag9MHfZo22r7I5	Default Response Set	Anonymous			50.167.159.179	0	2016-05-19 20:37:27	2016-05-19 20:46:23	1	6853718	1	1	1
R_2qgj2NPu0OZ9VOZ	Default Response Set	Anonymous			71.55.134.242	0	2016-05-19 20:38:41	2016-05-19 20:46:39	1	5028986	1	1	1
R_2v2guwqUX9s9Y9S	Default Response Set	Anonymous			100.15.19.234	0	2016-05-19 20:38:47	2016-05-19 20:46:40	1	2774027	1	1	1
R_1GwaGSUcBvK5iU9	Default Response Set	Anonymous			174.53.4.82	0	2016-05-19 20:37:25	2016-05-19 20:46:45	1	1527457	1	1	1
R_3QXI0xofeomMlm5	Default Response Set	Anonymous			65.190.211.151	0	2016-05-19 20:39:02	2016-05-19 20:46:50	1	7453806	1	1
R_25hyxLpqj7SlN3X	Default Response Set	Anonymous			151.202.31.191	0	2016-05-19 20:37:50	2016-05-19 20:47:08	1	4491147	1	1	1	fuschia	light blue	baby blue	dark olive green	magenta	forest green	true blue	electric violet	purple	dirt brown	pistachio green	teal	neon purple	eggshell	sea gree	indigo	champagne	dark teal	blue	cornflower blue	robin's egg blue	clay	salmon	bright magenta	light mauve	dark blue	slate green	dusty rose	white	mint green	navy blue	dark cornflower blue	shit brown	bright red	yellow	royal blue
R_3Oe9hJ6CkmjNZ4R	Default Response Set	Anonymous			174.148.70.52	0	2016-05-19 20:38:49	2016-05-19 20:47:18	1	8819183	1	1	1
R_2TnitJmG5hFJoNw	Default Response Set	Anonymous			199.33.135.210	0	2016-05-19 20:38:36	2016-05-19 20:47:22	1	8925125		1	1
R_1IKL69IMlTl8DSi	Default Response Set	Anonymous			45.40.6.17	0	2016-05-19 20:41:48	2016-05-19 20:47:32	1	3283119	1	1	1
R_BLCjs9HRCx3zqVz	Default Response Set	Anonymous			75.169.12.1	0	2016-05-19 20:37:57	2016-05-19 20:47:33	1	111769	1	1	1
R_2ttKAMpbtzgAImf	Default Response Set	Anonymous			73.90.178.114	0	2016-05-19 20:39:23	2016-05-19 20:47:46	1	3566095	1	1	1
R_1eVqCiqqqRcHweM	Default Response Set	Anonymous			99.122.60.15	0	2016-05-19 20:36:44	2016-05-19 20:47:48	1	1152833	1	1	1
R_1QbwawW7CXYWYuk	Default Response Set	Anonymous			205.222.248.235	0	2016-05-19 20:43:27	2016-05-19 20:47:51	1	8983022	1	1	1	magenta	blue	blue	olive green	magenta	dark green	blue	purple	purple	brown	sea green	teal	purple	peach	green	purple	peach	green	blue	blue	blue	orange	pink	magenta	mauve	navy blue	green	pink	off white	green	navy blue	black	brown	red	yellow	blue
R_1Km9q2YVwHOt0qY	Default Response Set	Anonymous			73.255.99.110	0	2016-05-19 20:32:37	2016-05-19 20:47:49	1	7278660	1		1
R_1JXc3ADjIeL0j64	Default Response Set	Anonymous			12.54.94.111	0	2016-05-19 20:27:18	2016-05-19 20:48:34	1	6693664	1	1	1
R_3EnwdJPgF4tm9hp	Default Response Set	Anonymous			208.67.168.71	0	2016-05-19 20:30:53	2016-05-19 20:48:41	1	4836310	1	1	1
R_3Jq3hAcL6yPNSnm	Default Response Set	Anonymous			96.36.30.98	0	2016-05-19 20:44:35	2016-05-19 20:48:48	1	9233943	1	1	1
R_3KOPRWivaGViSmK	Default Response Set	Anonymous			70.83.146.138	0	2016-05-19 20:35:26	2016-05-19 20:49:09	1	332525	1	1	1
R_2cbi4ulktsG8noE	Default Response Set	Anonymous			206.37.203.11	0	2016-05-19 20:39:35	2016-05-19 20:49:26	1	5506774	1	1	1
R_2wMrtvcpkgR14rY	Default Response Set	Anonymous			109.145.22.10	0	2016-05-19 20:19:05	2016-05-19 20:50:28	1	1834983	1	1	1
R_2zH2p3L034vtUVY	Default Response Set	Anonymous			136.234.7.5	0	2016-05-19 20:43:12	2016-05-19 20:50:31	1	4544846	1	1	1
R_VQrpAZw6TJJ6w0h	Default Response Set	Anonymous			99.13.249.205	0	2016-05-19 20:39:58	2016-05-19 20:50:32	1	8641344	1	1	1
R_3vE83c86ankLv5T	Default Response Set	Anonymous			76.3.30.1	0	2016-05-19 20:41:30	2016-05-19 20:50:34	1	490985	1	1	1
R_UK2Ni4wktbo1GCt	Default Response Set	Anonymous			68.71.5.252	0	2016-05-19 20:46:44	2016-05-19 20:51:06	1	4469818	1	1	1
R_12fi7U220OKvFGl	Default Response Set	Anonymous			98.70.108.207	0	2016-05-19 20:28:31	2016-05-19 20:51:20	1	3126882	1	1	1
R_1P7vHCRzesV5vMC	Default Response Set	Anonymous			99.53.241.183	0	2016-05-19 20:34:39	2016-05-19 20:51:49	1	4586855	1	1	1
R_322tZHf71EPdoG6	Default Response Set	Anonymous			76.126.140.177	0	2016-05-19 20:39:54	2016-05-19 20:51:39	1	779069	1	1	1
R_2ANA5kqd8YE12y3	Default Response Set	Anonymous			65.181.58.40	0	2016-05-19 20:44:12	2016-05-19 20:52:21	1	9429328	1	1	1
R_3m8N8vQL9VgK40I	Default Response Set	Anonymous			64.189.91.153	0	2016-05-19 20:39:50	2016-05-19 20:52:25	1	8708734	1	1	1
R_3RlIggN9mKC60p7	Default Response Set	Anonymous			71.48.96.101	0	2016-05-19 20:31:16	2016-05-19 20:52:30	1	9492808	1	1	1
R_UYJ4ytuOx6S6sxP	Default Response Set	Anonymous			71.169.137.132	0	2016-05-19 20:46:16	2016-05-19 20:52:53	1	9973935	1	1	1
R_8ka0YYmdNfHCATP	Default Response Set	Anonymous			24.103.60.122	0	2016-05-19 20:24:07	2016-05-19 20:53:29	1	2177232	1	1	1
R_2ay6gc72GREA1cf	Default Response Set	Anonymous			78.16.71.252	0	2016-05-19 20:38:03	2016-05-19 20:53:44	1	968084	1	1	1
R_12bDaDzfJL278XO	Default Response Set	Anonymous			174.125.130.143	0	2016-05-19 20:39:00	2016-05-19 20:53:48	1	2264754	1	1	1
R_274ovjIoYdc7wJ5	Default Response Set	Anonymous			75.118.151.33	0	2016-05-19 20:41:45	2016-05-19 20:53:51	1	274511	1	1	1
R_1kXEhIwdcp7wXGO	Default Response Set	Anonymous			73.25.124.45	0	2016-05-19 20:42:12	2016-05-19 20:53:53	1	7411904	1	1	1
R_2bWAbIx6Xg6JBdY	Default Response Set	Anonymous			98.215.1.119	0	2016-05-19 20:46:42	2016-05-19 20:54:32	1	7162085	1	1	1
R_1lAGhGuYaHSEORH	Default Response Set	Anonymous			75.83.193.112	0	2016-05-19 20:47:45	2016-05-19 20:54:50	1	6193696	1	1	1
R_1MRHMDF2yU4v8vz	Default Response Set	Anonymous			68.82.42.134	0	2016-05-19 20:48:14	2016-05-19 20:54:57	1	1828306	1	1	1
R_1FRo15cPTMmMiUp	Default Response Set	Anonymous			162.221.246.242	0	2016-05-19 20:47:29	2016-05-19 20:55:09	1	9593860	1	1	1
R_3qqAgOgURVxgeOu	Default Response Set	Anonymous			173.12.215.193	0	2016-05-19 20:50:40	2016-05-19 20:56:00	1	1900951	1	1	1
R_3oGYigz88DKUpZz	Default Response Set	Anonymous			91.219.236.222	0	2016-05-19 20:41:33	2016-05-19 20:56:15	1	8759955	1	1	1
R_RaYK1BHbRvywsEN	Default Response Set	Anonymous			99.66.16.161	0	2016-05-19 20:50:07	2016-05-19 20:56:31	1	9549292	1	1	1
R_XtWYlhc89GVnOrD	Default Response Set	Anonymous			107.9.143.155	0	2016-05-19 20:50:47	2016-05-19 20:56:52	1	528439	1	1	1
R_331Q7HvknX8kjTi	Default Response Set	Anonymous			162.234.118.180	0	2016-05-19 20:48:45	2016-05-19 20:57:00	1	7081255	1	1	1	hot pink	blue	sky blue	mossy green	hot pink	hunter green	electric blue	purple	purple	light brown	grey	cyan	electric blue	light pink	seafoam	navy	peach	green	blue	blue	light blue	orange	pink	hot pink	pink	dark blue	grey	pink	grey	seafoam	dark blue	blue grey	tan	red	yellow	blue
R_3qjsXjuPwbmvz11	Default Response Set	Anonymous			50.241.4.134	0	2016-05-19 20:49:15	2016-05-19 20:57:07	1	8671761	1	1	1
R_1OOHhvj8Dk9XvnA	Default Response Set	Anonymous			162.225.174.58	0	2016-05-19 20:42:26	2016-05-19 20:57:08	1	2324946	1	1	1
R_scKARShfP2nCnId	Default Response Set	Anonymous			107.203.226.110	0	2016-05-19 20:38:53	2016-05-19 20:57:14	1	4584808	1	1	1
R_3EmyHeKTmPw1iBa	Default Response Set	Anonymous			173.79.162.147	0	2016-05-19 20:49:42	2016-05-19 20:57:29	1	4033632	1	1	1
R_238pVeAZVjoaIBK	Default Response Set	Anonymous			216.8.168.10	0	2016-05-19 20:52:10	2016-05-19 20:57:40	1	4611205	1	1	1
R_2QG1OsKRv9gjq3t	Default Response Set	Anonymous			216.121.232.203	0	2016-05-19 20:49:13	2016-05-19 20:58:06	1	6976584	1	1	1
R_3Ed5BeNVTTlQyid	Default Response Set	Anonymous			98.146.230.165	0	2016-05-19 20:52:38	2016-05-19 20:58:06	1	4154111	1	1	1
R_NUQ0giJKxQ3DUMp	Default Response Set	Anonymous			99.19.62.69	0	2016-05-19 20:46:49	2016-05-19 20:58:29	1	3275929	1	1	1
R_2E14mNT8ORlKltN	Default Response Set	Anonymous			74.129.119.250	0	2016-05-19 20:47:21	2016-05-19 20:58:59	1	4533492	1	1	1
R_1FOMPqzDMSma8GD	Default Response Set	Anonymous			74.8.119.71	0	2016-05-19 20:26:23	2016-05-19 20:59:23	1	6570110	1	1	1
R_3KqoYryGDaMkLoh	Default Response Set	Anonymous			153.91.44.230	0	2016-05-19 20:56:04	2016-05-19 21:00:20	1	8466935	1	1	1	pink	blue	blue	green	pink	green	blue	purple	purple	broen	green	mint	purple	tan	green	purple	yellow	green	blue	blue	blue	brown	red	pink	red	blue	green	pink	white	green	blue	black	brown	red	yellow	blue
R_31ox6kcf2lYrOcW	Default Response Set	Anonymous			107.221.165.185	0	2016-05-19 20:52:12	2016-05-19 21:00:49	1	596433	1	1	1
R_3eh7dLbVPgAgM2E	Default Response Set	Anonymous			71.163.165.86	0	2016-05-19 20:54:15	2016-05-19 21:01:24	1	6717233	1	1	1
R_27qD92YCh206u7M	Default Response Set	Anonymous			71.41.106.186	0	2016-05-19 20:50:53	2016-05-19 21:01:30	1	3285529	1	1	1
R_xishj4mfEuSZrUt	Default Response Set	Anonymous			80.229.0.55	0	2016-05-19 20:53:30	2016-05-19 21:02:27	1	9781651	1	1	1
R_3EZvzfDLwpAlqte	Default Response Set	Anonymous			68.179.143.32	0	2016-05-19 20:50:56	2016-05-19 21:02:53	1	2861858	1	1	1
R_Wf9JSklJ5EU2fst	Default Response Set	Anonymous			207.245.88.98	0	2016-05-19 20:43:09	2016-05-19 21:03:06	1	7225381	1	1	1
R_2BrfV9tNFilYTiH	Default Response Set	Anonymous			173.80.248.169	0	2016-05-19 20:52:13	2016-05-19 21:03:07	1	8970072	1	1	1
R_3dSxzdjGcKxSted	Default Response Set	Anonymous			12.162.87.171	0	2016-05-19 20:56:02	2016-05-19 21:03:12	1	8558421	1	1	1
R_1daGUKl853muPbP	Default Response Set	Anonymous			104.129.196.116	0	2016-05-19 20:42:55	2016-05-19 21:04:02	1	3853836	1	1	1
R_2c7sHeuMbmVeLOy	Default Response Set	Anonymous			24.225.119.55	0	2016-05-19 20:55:52	2016-05-19 21:04:19	1	4060395	1	1	1
R_3NOt10QVZSwvF0Q	Default Response Set	Anonymous			173.77.160.87	0	2016-05-19 20:57:37	2016-05-19 21:05:21	1	4083512	1	1	1
R_3JJ2FUqQzXvEw7f	Default Response Set	Anonymous			74.111.191.66	0	2016-05-19 20:57:01	2016-05-19 21:05:24	1	4642726
R_31osO4bRJLjjIbm	Default Response Set	Anonymous			67.253.166.187	0	2016-05-19 20:59:03	2016-05-19 21:06:17	1	3829682	1	1	1
R_26bU6MBWNOg4oxK	Default Response Set	Anonymous			47.55.87.241	0	2016-05-19 20:59:14	2016-05-19 21:06:21	1	3760974	1	1	1
R_pDWuURnr5JDiMiR	Default Response Set	Anonymous			81.106.102.246	0	2016-05-19 20:48:27	2016-05-19 21:06:25	1	3234355	1	1	1
R_9BqTQTmWIGsZczf	Default Response Set	Anonymous			128.163.7.132	0	2016-05-19 20:48:57	2016-05-19 21:06:32	1	7886627	1	1	1
R_3OjotBPCQx6BVMY	Default Response Set	Anonymous			73.137.251.54	0	2016-05-19 20:48:35	2016-05-19 21:07:09	1	473846	1	1	1
R_3JjZn07rwpZqhG8	Default Response Set	Anonymous			104.129.194.49	0	2016-05-19 21:02:56	2016-05-19 21:08:39	1	9718032	1	1	1
R_30esgsZBkwE8Gzn	Default Response Set	Anonymous			107.77.89.28	0	2016-05-19 20:51:15	2016-05-19 21:08:48	1	8064959	1	1	1
R_2aeIJGbi9ArVZo8	Default Response Set	Anonymous			216.145.157.52	0	2016-05-19 20:58:45	2016-05-19 21:10:07	1	4564995	1	1	1
R_1hDOwF28UxA3Kwd	Default Response Set	Anonymous			24.231.133.133	0	2016-05-19 20:34:35	2016-05-19 21:10:09	1	3080907	1	1	1
R_1mDByz9Qo4TC41Z	Default Response Set	Anonymous			173.228.63.16	0	2016-05-19 20:56:19	2016-05-19 21:10:29	1	8388796	1	1	1
R_2tL84kzh4YzS0HM	Default Response Set	Anonymous			99.234.232.210	0	2016-05-19 21:04:10	2016-05-19 21:11:12	1	2423583	1	1	1
R_cJexGgy84XU8BEJ	Default Response Set	Anonymous			71.251.191.249	0	2016-05-19 20:57:28	2016-05-19 21:12:02	1	6699197	1	1	1
R_1KwBxWhU9JUKpN7	Default Response Set	Anonymous			99.12.149.172	0	2016-05-19 21:02:56	2016-05-19 21:12:09	1	7658464	1	1	1
R_r7MFTKTHD0rwXa9	Default Response Set	Anonymous			71.47.248.74	0	2016-05-19 21:02:26	2016-05-19 21:13:01	1	2531781	1	1	1
R_yIpIgXYtblIkT2V	Default Response Set	Anonymous			104.129.194.59	0	2016-05-19 21:03:01	2016-05-19 21:13:09	1	4693258	1	1	1
R_25HMdE4mDYastoM	Default Response Set	Anonymous			64.132.115.131	0	2016-05-19 21:07:03	2016-05-19 21:13:32	1	8894900	1	1	1
R_1dv2TwkMqaM4vjK	Default Response Set	Anonymous			12.218.182.74	0	2016-05-19 20:41:43	2016-05-19 21:13:38	1	7437617	1	1	1	hot medium pink	blue	sky blue	tar green	hot pink	dark gray	sharp blue	hot purple	violet	greenish brown	light green	aquamarine	neon purple	cream	dark teal	indigo	tan	teal	navy blue	medium blue	hot blue	smokey orange	strawberry pink	hot pink	dark pink	black eye blue	navy green	pink	baby blue	aqua	navy blue	dark gray	brown	red	yellow	dark blue
R_2tEEWJOJgzdGYGA	Default Response Set	Anonymous			65.93.154.17	0	2016-05-19 20:44:41	2016-05-19 21:13:55	1	7933211	1	1	1
R_vYshXc70QJ8Vap3	Default Response Set	Anonymous			76.69.181.200	0	2016-05-19 20:59:59	2016-05-19 21:14:12	1	9700850	1	1	1
R_3HUlE9PWER9jbI6	Default Response Set	Anonymous			131.156.156.162	0	2016-05-19 21:06:29	2016-05-19 21:14:24	1	9659210	1	1	1
R_1Ck3Fgs7T2WT7CZ	Default Response Set	Anonymous			199.115.118.90	0	2016-05-19 20:44:08	2016-05-19 21:15:30	1	9946461	1	1	1
R_ROVogQXASWOCjfP	Default Response Set	Anonymous			204.62.59.186	0	2016-05-19 21:10:02	2016-05-19 21:16:42	1	6359669	1	1	1
R_33jbC0K31tae7Wd	Default Response Set	Anonymous			99.250.60.8	0	2016-05-19 21:08:07	2016-05-19 21:16:43	1	2256439	1	1	1
R_3pajVHvj69JqRTk	Default Response Set	Anonymous			173.53.11.155	0	2016-05-19 21:04:06	2016-05-19 21:16:53	1	3119753	1	1	1
R_3HoypMxydDsmTW4	Default Response Set	Anonymous			207.118.99.241	0	2016-05-19 21:09:59	2016-05-19 21:19:23	1	1319838	1	1	1
R_extluagVZYvTrH3	Default Response Set	Anonymous			173.20.82.9	0	2016-05-19 21:09:35	2016-05-19 21:19:24	1	1753216	1	1	1
R_290N2hp5RWX8dmd	Default Response Set	Anonymous			77.101.227.8	0	2016-05-19 21:13:25	2016-05-19 21:21:32	1	5368886	1	1	1
R_3ReGBwLtRdoSNCx	Default Response Set	Anonymous			2.27.160.41	0	2016-05-19 21:15:27	2016-05-19 21:24:23	1	6667918	1	1	1	hot pink	medium blue	light sky	olive	hot pink	forest green	bright blue	bright lilac	dirty purple	earthy brown	sage	aqua	lilac	peach	teal	navy	pale peach	dark turquoise	bright blue	mid-blue	light blue	brown coral	coral	hot pink	taupe	royal blue	deep sage	deep blush	magnolia	turquoise	navy	grey navy	brown	red	Yello	bright blue
R_28zYDk6rL6lIREC	Default Response Set	Anonymous			174.45.62.237	0	2016-05-19 21:20:21	2016-05-19 21:24:25	1	8462219	1	1	1
R_3nJaWmEaRlna4if	Default Response Set	Anonymous			107.152.98.150	0	2016-05-19 21:17:34	2016-05-19 21:24:36	1	7086680	1	1	1
R_1FzB1YIpfBMF91K	Default Response Set	Anonymous			96.52.192.191	0	2016-05-19 21:13:33	2016-05-19 21:25:03	1	8918681	1	1	1
R_p0h2yH9GUroYRy1	Default Response Set	Anonymous			73.51.106.57	0	2016-05-19 21:18:11	2016-05-19 21:26:30	1	667563	1	1	1
R_1FKfBZlJ2beLcBd	Default Response Set	Anonymous			108.225.54.116	0	2016-05-19 21:16:57	2016-05-19 21:26:42	1	2453103	1	1	1
R_OPdgN3DGfhKKhgt	Default Response Set	Anonymous			67.162.251.225	0	2016-05-19 21:11:09	2016-05-19 21:27:37	1	5094657	1	1	1
R_2bO98ZVGY033BK8	Default Response Set	Anonymous			104.238.132.173	0	2016-05-19 21:11:57	2016-05-19 21:28:52	1	7482701	1	1
R_xAvIMGcCLgsm5uF	Default Response Set	Anonymous			71.179.113.47	0	2016-05-19 21:21:14	2016-05-19 21:29:02	1	7879308	1	1	1
R_xla8ZDGlYyGS98d	Default Response Set	Anonymous			76.232.188.15	0	2016-05-19 21:14:36	2016-05-19 21:29:45	1	8275304	1	1	1
R_2rSH4HQ2epVvqgI	Default Response Set	Anonymous			108.221.145.82	0	2016-05-19 21:18:28	2016-05-19 21:29:49	1	3909872	1	1	1
R_1rPsFfBkjT4yhz1	Default Response Set	Anonymous			86.161.104.55	0	2016-05-19 21:21:25	2016-05-19 21:30:39	1	8702459	1	1	1
R_3nqtmpO5CmnLXU2	Default Response Set	Anonymous			108.208.173.63	0	2016-05-19 21:17:59	2016-05-19 21:31:58	1	5828076	1	1	1
R_29n3HgIbvktZpQ2	Default Response Set	Anonymous			94.11.114.33	0	2016-05-19 21:09:07	2016-05-19 21:32:06	1	3478085	1	1	1
R_2asKnngA2r8s0s5	Default Response Set	Anonymous			68.48.13.81	0	2016-05-19 21:24:18	2016-05-19 21:33:00	1	5503626	1	1	1
R_294kWVbeRpexgdD	Default Response Set	Anonymous			67.248.2.70	0	2016-05-19 21:25:02	2016-05-19 21:33:10	1	1622526	1	1	1
R_1RprPTG83pxILy9	Default Response Set	Anonymous			74.193.11.163	0	2016-05-19 21:26:10	2016-05-19 21:35:53	1	3632795	1	1	1
R_0cCoCicELNEMvOp	Default Response Set	Anonymous			63.151.141.158	0	2016-05-19 21:28:02	2016-05-19 21:36:07	1	9126079	1	1	1
R_2y7xeDimd53nrpZ	Default Response Set	Anonymous			68.42.76.178	0	2016-05-19 21:28:25	2016-05-19 21:36:17	1	68707	1	1	1
R_3HZZidPrF5zkxBx	Default Response Set	Anonymous			73.112.16.255	0	2016-05-19 21:24:47	2016-05-19 21:36:25	1	1931133	1	1	1
R_x9280hg00J1UxFL	Default Response Set	Anonymous			104.138.162.178	0	2016-05-19 21:26:49	2016-05-19 21:36:49	1	6468425	1	1	1
R_1d5LsxEK56OWjxo	Default Response Set	Anonymous			68.184.109.178	0	2016-05-19 21:30:04	2016-05-19 21:38:02	1	130319	1	1	1
R_1gU9xVYgwlC63YD	Default Response Set	Anonymous			76.206.14.67	0	2016-05-19 21:31:30	2016-05-19 21:39:00	1	1213077	1	1	1
R_2EHnBnWUxKFYjPz	Default Response Set	Anonymous			108.227.248.22	0	2016-05-19 21:30:40	2016-05-19 21:39:11	1	2977150	1	1	1
R_1IZ6NOo2zwh1s9v	Default Response Set	Anonymous			64.40.239.150	0	2016-05-19 21:25:02	2016-05-19 21:40:05	1	6282816	1	1	1
R_2YuhmsvyFSZfrDy	Default Response Set	Anonymous			86.1.179.250	0	2016-05-19 21:30:51	2016-05-19 21:40:10	1	6221191	1	1	1
R_1K2WQY9EXccgq54	Default Response Set	Anonymous			107.185.218.19	0	2016-05-19 21:32:36	2016-05-19 21:41:38	1	7666130	1	1	1	pink	bue	blue	green	pink	green	blue	purple	purple	brown	blue	turquoise	purple	cream	green	purple	cream	green	blue	blue	blue	brown	peach	pink	pink	blue	green	pink	grey	blue	blue	blue	brown	red	yellow	blue
R_5sE8fUfTiIMiNUd	Default Response Set	Anonymous			82.13.186.235	0	2016-05-19 21:39:20	2016-05-19 21:44:11	1	2556356	1	1	1
R_C7GYNjUKD55tevf	Default Response Set	Anonymous			86.156.209.235	0	2016-05-19 21:38:17	2016-05-19 21:45:43	1	5489982	1	1	1
R_XnyJH6nM73WZzDX	Default Response Set	Anonymous			72.8.223.2	0	2016-05-19 21:38:46	2016-05-19 21:48:21	1	690653	1	1	1
R_1hS8GEHPjFCjaXq	Default Response Set	Anonymous			98.118.241.204	0	2016-05-19 21:44:58	2016-05-19 21:51:23	1	3203949	1	1	1
R_3lVvAFmBPAyX6I7	Default Response Set	Anonymous			184.58.11.73	0	2016-05-19 21:46:34	2016-05-19 21:57:18	1	1478223	1	1	1
R_2UXCNLuOBbZ76kt	Default Response Set	Anonymous			198.237.47.196	0	2016-05-19 21:49:01	2016-05-19 21:58:50	1	7290001	1	1	1
R_111qiGbt9VZox66	Default Response Set	Anonymous			216.54.92.29	0	2016-05-19 21:47:20	2016-05-19 22:01:47	1	9701944	1	1	1
R_2YVVoh6S9Codzil	Default Response Set	Anonymous			69.253.158.137	0	2016-05-19 21:50:58	2016-05-19 22:01:49	1	6989621	1	1	1
R_r7JDUKUNLOwgWc1	Default Response Set	Anonymous			74.79.144.152	0	2016-05-19 21:48:35	2016-05-19 22:01:49	1	9843192	1	1	1
R_ebS2wAX7B8vAJgJ	Default Response Set	Anonymous			130.113.153.52	0	2016-05-19 21:55:54	2016-05-19 22:03:19	1	7191057	1	1	1
R_OjabmZrWj2HX9bH	Default Response Set	Anonymous			82.43.230.237	0	2016-05-19 21:53:36	2016-05-19 22:04:09	1	1882791	1	1	1
R_12cfiLBQyy4O4BQ	Default Response Set	Anonymous			65.32.209.98	0	2016-05-19 21:59:14	2016-05-19 22:05:20	1	7948467	1	1	1
R_3oZvz0KolWj3wT6	Default Response Set	Anonymous			206.217.128.67	0	2016-05-19 21:43:22	2016-05-19 22:07:08	1	5447636	1	1	1
R_sFOUetNgoLfoaIN	Default Response Set	Anonymous			64.130.130.121	0	2016-05-19 22:02:58	2016-05-19 22:07:48	1	5723866	1	1	1
R_zTr1PoiWbmpE7ER	Default Response Set	Anonymous			108.19.165.82	0	2016-05-19 22:00:28	2016-05-19 22:09:15	1	6178018	1	1	1
R_1LNFtydsBryEz7s	Default Response Set	Anonymous			69.246.137.152	0	2016-05-19 22:03:46	2016-05-19 22:09:43	1	1165426	1	1	1
R_1PXLcpPZ3C91f73	Default Response Set	Anonymous			76.120.196.36	0	2016-05-19 22:00:25	2016-05-19 22:11:01	1	2044898	1	1	1
R_RUkefFr6d4vIEGR	Default Response Set	Anonymous			173.31.45.43	0	2016-05-19 22:07:20	2016-05-19 22:13:54	1	4644440	1	1	1
R_1gtpdIyeyLRPikS	Default Response Set	Anonymous			108.174.180.162	0	2016-05-19 22:10:25	2016-05-19 22:15:43	1	6670178	1	1	1
R_3KJa710lT2DaQXp	Default Response Set	Anonymous			12.155.129.34	0	2016-05-19 22:04:59	2016-05-19 22:17:26	1	7736241	1	1	1
R_2cC2EhZBcIPQ5NA	Default Response Set	Anonymous			192.203.137.242	0	2016-05-19 22:14:43	2016-05-19 22:19:56	1	7815902	1	1	1
R_2Swb3hMOdTS9pMG	Default Response Set	Anonymous			172.100.148.25	0	2016-05-19 22:11:10	2016-05-19 22:20:14	1	4349811	1	1	1
R_BXl1jroAee7eUMh	Default Response Set	Anonymous			132.205.229.133	0	2016-05-19 22:13:16	2016-05-19 22:20:34	1	7536841	1	1	1
R_24utBcd36UD9X99	Default Response Set	Anonymous			23.28.33.11	0	2016-05-19 22:15:26	2016-05-19 22:24:20	1	545636	1	1	1
R_2EcJqmXHShL0hs4	Default Response Set	Anonymous			71.211.244.33	0	2016-05-19 22:17:07	2016-05-19 22:27:12	1	4695455	1	1	1
R_2f8RCDProjDUvfb	Default Response Set	Anonymous			70.55.228.172	0	2016-05-19 22:22:02	2016-05-19 22:30:03	1	3464533	1	1	1
R_2f0TmkDPFXF5GBn	Default Response Set	Anonymous			213.205.198.141	0	2016-05-19 22:21:34	2016-05-19 22:31:00	1	8534310	1	1	1
R_2E15nTBwLUUbz9c	Default Response Set	Anonymous			66.202.104.194	0	2016-05-19 22:22:53	2016-05-19 22:31:49	1	9615077	1	1	1
R_3oBnirkItIQ4MJM	Default Response Set	Anonymous			73.252.102.199	0	2016-05-19 22:21:41	2016-05-19 22:31:53	1	4469696	1	1	1
R_zUp1G4P2gZZFULD	Default Response Set	Anonymous			71.75.149.142	0	2016-05-19 22:26:12	2016-05-19 22:33:20	1	501221	1	1	1
R_306nFS4OriDs8kq	Default Response Set	Anonymous			23.117.3.135	0	2016-05-19 22:05:32	2016-05-19 22:33:28	1	98469	1	1	1
R_1ml4b4fqzygvuNz	Default Response Set	Anonymous			198.96.32.190	0	2016-05-19 22:27:33	2016-05-19 22:34:10	1	7723340	1	1	1
R_3siAtEddBmkRnU1	Default Response Set	Anonymous			174.25.42.32	0	2016-05-19 22:24:12	2016-05-19 22:34:14	1	3340293	1	1	1
R_1FggRHLyyq6UbLD	Default Response Set	Anonymous			97.125.117.235	0	2016-05-19 22:23:12	2016-05-19 22:34:20	1	6852640	1	1	1
R_pnPTf41wE6Nhgyd	Default Response Set	Anonymous			72.48.7.64	0	2016-05-19 22:26:25	2016-05-19 22:34:23	1	8866837	1	1	1
R_3NPdGmFdLld6WCF	Default Response Set	Anonymous			76.188.35.106	0	2016-05-19 22:27:21	2016-05-19 22:35:13	1	9748759	1	1	1
R_aayZz7rf2WlUds5	Default Response Set	Anonymous			131.191.131.156	0	2016-05-19 22:25:52	2016-05-19 22:35:33	1	8684584	1	1	1
R_1lsemBRuqkeyXZA	Default Response Set	Anonymous			184.100.73.189	0	2016-05-19 22:28:35	2016-05-19 22:36:23	1	8250448	1	1	1
R_1Qm83sP5TiXnxvb	Default Response Set	Anonymous			24.59.224.194	0	2016-05-19 22:31:40	2016-05-19 22:37:26	1	1855547	1	1	1
R_2cBDvqG53IKWqNs	Default Response Set	Anonymous			205.232.106.254	0	2016-05-19 22:34:53	2016-05-19 22:42:49	1	3805535	1	1	1
R_PFjHYNzaBv7fsmR	Default Response Set	Anonymous			92.239.52.31	0	2016-05-19 22:37:25	2016-05-19 22:44:48	1	7857737	1	1	1	pink	blue	baby blue	green	pink	green	sky blue	navy	purple	brown	green	turquoise	blue	cream	green	navy	cream	green	blue	navy	baby blue	dirty red	red	pink	maroon	navy	green	pink	grey	turquoise	navy	navy	brown	red	yellow	blue
R_6mp1CosX2VEM0rb	Default Response Set	Anonymous			76.127.229.138	0	2016-05-19 22:15:35	2016-05-19 22:45:02	1	6725602	1	1	1
R_3qyW0nYSG8AdP2e	Default Response Set	Anonymous			86.131.125.39	0	2016-05-19 22:36:11	2016-05-19 22:50:16	1	7842394	1	1	1
R_24Jiq0P0CnEghyH	Default Response Set	Anonymous			207.244.76.170	0	2016-05-19 22:40:13	2016-05-19 22:51:07	1	2833292	1	1	1
R_3O2Gms4E3l6e3Bg	Default Response Set	Anonymous			66.177.35.144	0	2016-05-19 22:36:32	2016-05-19 22:51:15	1	2828704	1	1	1
R_efiEqvkHJ3bH52J	Default Response Set	Anonymous			81.102.243.225	0	2016-05-19 22:30:00	2016-05-19 22:52:53	1	2687323	1	1	1
R_VXqc1ILgA9CLiCd	Default Response Set	Anonymous			104.247.228.154	0	2016-05-19 22:43:42	2016-05-19 22:55:43	1	2002252	1	1	1
R_tVumrhAFAYm4R0Z	Default Response Set	Anonymous			206.190.75.8	0	2016-05-19 22:49:57	2016-05-19 22:57:12	1	3470117	1	1	1
R_1dcC6uJOErEhID5	Default Response Set	Anonymous			50.170.156.41	0	2016-05-19 22:51:44	2016-05-19 22:59:20	1	229281	1	1	1
R_20Z3zJNB1aORkYo	Default Response Set	Anonymous			96.253.20.56	0	2016-05-19 22:47:15	2016-05-19 23:00:41	1	8495156	1	1	1
R_3k18v0hdRG7gytQ	Default Response Set	Anonymous			109.149.207.161	0	2016-05-19 22:54:21	2016-05-19 23:00:47	1	1210517	1	1	1
R_AHD1Unn6VylJzwt	Default Response Set	Anonymous			74.110.111.2	0	2016-05-19 22:42:09	2016-05-19 23:01:43	1	618730	1	1	1
R_2ZNCz5hkpNkdCpx	Default Response Set	Anonymous			72.94.234.27	0	2016-05-19 20:35:02	2016-05-19 23:02:15	1	8388264	1	1	1
R_3EinArPqcsB8Aup	Default Response Set	Anonymous			73.222.90.88	0	2016-05-19 22:54:29	2016-05-19 23:04:36	1	8463058	1	1	1
R_1M0oMq2miq4MktL	Default Response Set	Anonymous			72.238.96.120	0	2016-05-19 22:45:01	2016-05-19 23:05:16	1	4431351	1	1	1
R_3PzDttYpqNdDU2s	Default Response Set	Anonymous			186.85.72.246	0	2016-05-19 22:58:40	2016-05-19 23:06:22	1	2188940	1	1	1
R_BLj1gVVP2hjIw0x	Default Response Set	Anonymous			67.10.75.82	0	2016-05-19 22:55:06	2016-05-19 23:09:38	1	4621698		1
R_1Fbtx2WgmLJrku6	Default Response Set	Anonymous			104.176.100.90	0	2016-05-19 23:05:15	2016-05-19 23:10:57	1	3794008	1	1	1
R_02Hfpd199xrHWed	Default Response Set	Anonymous			70.178.16.181	0	2016-05-19 23:05:36	2016-05-19 23:15:11	1	2678835	1	1	1
R_31hjj1Dd47pezdQ	Default Response Set	Anonymous			71.202.147.37	0	2016-05-19 23:08:29	2016-05-19 23:15:57	1	9979752	1	1	1
R_2CIXF1ctjKLqusN	Default Response Set	Anonymous			109.255.122.117	0	2016-05-19 22:21:48	2016-05-19 23:17:51	1	8941390	1	1	1	Purple	Powder Blue	Baby Blue	Seaweed	Pink	Dark Green	Blue	Royal Blue	Purple	Dark Mustard	Light Green Grey	Cyan	Royal Blue	Pastel Orange	Dark Green	Dark Navy	Powder White	Dark Green	Blue	Sky Blue	Sky Blue	Dark Brown	Pastel Pink	Pink	Very Light Red	Dark Blue	Dark Green	Light Pink	Light Grey	Cyan	Deep Sea Blue	Charcole	Dark Mustard	Red	Yellow	Blue
R_RKAY4kTLyu3Z1fz	Default Response Set	Anonymous			66.169.173.208	0	2016-05-19 23:13:51	2016-05-19 23:22:50	1	757448	1	1	1
R_1pPPXxZILU6yn8F	Default Response Set	Anonymous			142.157.19.76	0	2016-05-19 23:17:18	2016-05-19 23:25:28	1	1324385	1	1	1
R_1LwluA4XuZCg0l6	Default Response Set	Anonymous			74.215.234.192	0	2016-05-19 23:16:34	2016-05-19 23:25:34	1	4985967	1	1	1
R_3iyv8I4OxZwJFdw	Default Response Set	Anonymous			71.76.62.236	0	2016-05-19 23:19:59	2016-05-19 23:26:03	1	3892500	1	1	1
R_3rYa9SKEGRJciHo	Default Response Set	Anonymous			82.41.168.42	0	2016-05-19 23:16:13	2016-05-19 23:27:56	1	5005660	1	1	1
R_2EAVFsY82B7U5PA	Default Response Set	Anonymous			184.97.212.157	0	2016-05-19 23:20:18	2016-05-19 23:28:13	1	5318369	1	1	1
R_3szQJC8NHLy00Xe	Default Response Set	Anonymous			50.192.66.225	0	2016-05-19 23:17:28	2016-05-19 23:29:56	1	3631780	1	1	1
R_3kuDqif5BgnmZ6F	Default Response Set	Anonymous			96.58.192.50	0	2016-05-19 23:25:43	2016-05-19 23:34:07	1	6428112	1	1	1
R_xnePkzlJlNOID5v	Default Response Set	Anonymous			99.28.118.183	0	2016-05-19 23:18:37	2016-05-19 23:34:12	1	1881886	1	1	1
R_3ML5CHKZEydyIwK	Default Response Set	Anonymous			92.14.199.142	0	2016-05-19 23:27:05	2016-05-19 23:39:33	1	6611413	1	1	1
R_eQX0rC49fL6ucSZ	Default Response Set	Anonymous			98.253.154.163	0	2016-05-19 23:39:56	2016-05-19 23:47:27	1	2064944	1	1	1
R_1cT9GD5C9jhyxlI	Default Response Set	Anonymous			24.164.124.38	0	2016-05-19 23:35:17	2016-05-19 23:52:58	1	8273132	1	1	1
R_2YycnBzBFJMZp1e	Default Response Set	Anonymous			79.66.159.42	0	2016-05-19 23:48:37	2016-05-20 00:00:56	1	5894729	1	1	1
R_OKazFcdfVoYYutP	Default Response Set	Anonymous			69.125.241.98	0	2016-05-19 23:56:39	2016-05-20 00:04:37	1	2884769	1	1	1
R_2ZBpbKCih4ypFLR	Default Response Set	Anonymous			72.132.110.154	0	2016-05-19 23:59:22	2016-05-20 00:06:58	1	3321843	1	1	1
R_cSBOOTb4HtDDq6t	Default Response Set	Anonymous			31.48.76.95	0	2016-05-19 23:46:18	2016-05-20 00:07:15	1	6626238	1	1	1
R_2Yy6WAKMPy5sKwc	Default Response Set	Anonymous			78.18.103.75	0	2016-05-20 00:02:18	2016-05-20 00:12:29	1	6129534	1	1	1
R_1GwrsgeRf7lKkg4	Default Response Set	Anonymous			71.80.238.53	0	2016-05-20 00:04:10	2016-05-20 00:15:20	1	4731653	1	1	1
R_ALDQc69qHxLogtX	Default Response Set	Anonymous			72.208.193.156	0	2016-05-20 00:11:29	2016-05-20 00:16:43	1	8346494	1	1	1
R_1g1txFw5cw1SFWC	Default Response Set	Anonymous			24.162.223.217	0	2016-05-20 00:12:51	2016-05-20 00:21:01	1	3739992	1	1	1
R_3s7yRpwqlYuIj75	Default Response Set	Anonymous			24.190.4.17	0	2016-05-20 00:19:07	2016-05-20 00:24:37	1	4088807	1	1	1
R_2ZTTnGCvlxxZNDQ	Default Response Set	Anonymous			76.105.15.150	0	2016-05-20 00:15:25	2016-05-20 00:27:32	1	5504590	1	1	1
R_2SH3I9F6hbJvWol	Default Response Set	Anonymous			199.20.61.254	0	2016-05-20 00:20:48	2016-05-20 00:28:15	1	6671975	1	1	1
R_1jdqRPyxxuM8mcO	Default Response Set	Anonymous			73.34.16.184	0	2016-05-20 00:22:56	2016-05-20 00:37:17	1	8427840	1	1	1
R_250tmhftub7ABjP	Default Response Set	Anonymous			68.50.123.209	0	2016-05-20 00:09:37	2016-05-20 00:39:31	1	2668865	1	1	1
R_27pPPNE5kTiSOQl	Default Response Set	Anonymous			100.38.191.31	0	2016-05-20 00:31:40	2016-05-20 00:41:25	1	269826	1	1	1
R_0jEEZalZLJ1VVHr	Default Response Set	Anonymous			50.137.142.118	0	2016-05-20 00:28:18	2016-05-20 00:47:17	1	9463603	1	1	1
R_eVufXkgMf36ZS2B	Default Response Set	Anonymous			68.43.172.179	0	2016-05-20 00:23:33	2016-05-20 00:51:14	1	4293753	1	1	1
R_3efx6iQgNiMq6QW	Default Response Set	Anonymous			98.249.142.160	0	2016-05-20 00:46:39	2016-05-20 00:54:25	1	4315251	1	1	1
R_3I0lcD5bPllNo4M	Default Response Set	Anonymous			37.60.74.211	0	2016-05-20 00:40:29	2016-05-20 00:56:40	1	7773743		1	1
R_2tJ3bZJ3rkgWFMM	Default Response Set	Anonymous			24.48.110.213	0	2016-05-20 00:50:55	2016-05-20 01:01:29	1	8114281	1	1	1
R_1IYnuMzdMOEH8PU	Default Response Set	Anonymous			184.175.28.4	0	2016-05-20 00:54:11	2016-05-20 01:03:35	1	6424463	1	1	1
R_1K3dKGUhatOylDS	Default Response Set	Anonymous			45.72.195.107	0	2016-05-20 00:53:54	2016-05-20 01:03:45	1	4327755	1	1	1
R_3OiSB5IWHhlq0FR	Default Response Set	Anonymous			73.149.181.143	0	2016-05-20 00:38:27	2016-05-20 01:11:58	1	8408050	1	1	1
R_3EfJoHo1hoNZ4c0	Default Response Set	Anonymous			73.184.84.10	0	2016-05-20 01:07:39	2016-05-20 01:13:03	1	5934093	1	1	1
R_3snV1zYNnF6Eus5	Default Response Set	Anonymous			104.230.15.240	0	2016-05-20 01:06:54	2016-05-20 01:15:17	1	7120361	1	1	1
R_UYJIHU5HP1PXdHX	Default Response Set	Anonymous			122.57.99.52	0	2016-05-20 00:45:58	2016-05-20 01:15:42	1	6976106	1	1	1
R_V3VJOIQBXn2sWAh	Default Response Set	Anonymous			99.230.11.241	0	2016-05-20 01:03:14	2016-05-20 01:15:45	1	1345239	1	1	1
R_43cfOQ1stMyocHn	Default Response Set	Anonymous			86.6.251.98	0	2016-05-20 01:08:36	2016-05-20 01:18:51	1	5372510	1	1	1
R_2CD1bhZq6HpIFPm	Default Response Set	Anonymous			173.63.154.217	0	2016-05-20 00:14:10	2016-05-20 01:18:58	1	1001445	1	1	1
R_10Hm5K21lr5NFZZ	Default Response Set	Anonymous			96.32.156.240	0	2016-05-20 01:13:43	2016-05-20 01:19:07	1	4322578	1	1	1	magenta	blue	turquoise	green	magenta\	green	blue	blue	magenta	brown	grey	teal	blue	peach	teal	navy	cream	green	blue	blue	blue	red orange	pink	magenta	grey	blue	green	pink	white	turquoise	blue	dark blue	brown	red	yellow	blue
R_2VpZF2yGqUZN6lA	Default Response Set	Anonymous			24.185.148.146	0	2016-05-20 01:11:36	2016-05-20 01:19:21	1	8305585	1
R_3nGl0vTBsYary77	Default Response Set	Anonymous			209.6.76.153	0	2016-05-20 01:13:56	2016-05-20 01:20:05	1	5002562	1	1	1
R_1jdYn7N8vCfjeK2	Default Response Set	Anonymous			161.31.83.177	0	2016-05-20 01:14:47	2016-05-20 01:21:09	1	5130260	1	1	1
R_ePfys3pUKD4Ya8V	Default Response Set	Anonymous			205.175.215.189	0	2016-05-20 01:04:20	2016-05-20 01:21:38	1	7253361	1	1	1
R_2v8qJ0yeQgwqn8W	Default Response Set	Anonymous			104.172.51.98	0	2016-05-20 01:14:27	2016-05-20 01:22:46	1	1566542	1	1	1
R_3fxyFQvmXSwob0p	Default Response Set	Anonymous			173.224.247.223	0	2016-05-20 01:01:23	2016-05-20 01:23:07	1	3839377	1	1	1
R_8Hb73HoFol8rAWJ	Default Response Set	Anonymous			122.148.64.70	0	2016-05-20 01:17:20	2016-05-20 01:25:41	1	615866	1	1	1
R_1JK3W1dCrnG7KLr	Default Response Set	Anonymous			24.209.213.117	0	2016-05-20 01:09:28	2016-05-20 01:26:20	1	4361411	1	1	1
R_1QKKAG8FuI70u0c	Default Response Set	Anonymous			71.29.41.67	0	2016-05-20 01:17:35	2016-05-20 01:28:37	1	2344798	1	1	1
R_1N3M8rDGdqTEzGp	Default Response Set	Anonymous			24.179.37.242	0	2016-05-20 01:03:32	2016-05-20 01:29:17	1	1296322	1	1	1
R_2zMDF0PP5Iwxd1K	Default Response Set	Anonymous			2.218.233.118	0	2016-05-20 01:21:28	2016-05-20 01:30:29	1	8494598	1	1	1
R_2taHKLGThfc2kBi	Default Response Set	Anonymous			96.50.25.230	0	2016-05-20 01:24:54	2016-05-20 01:34:46	1	7764164	1	1	1
R_2E0ofV4tkRdN0Of	Default Response Set	Anonymous			109.148.177.187	0	2016-05-20 01:25:04	2016-05-20 01:36:38	1	5470826	1	1	1
R_3Rwk3vD5qfTaEOu	Default Response Set	Anonymous			73.218.125.6	0	2016-05-20 01:22:22	2016-05-20 01:36:57	1	6230858	1	1	1
R_1f8DcMFvAvIzVaT	Default Response Set	Anonymous			66.102.6.210	0	2016-05-20 01:29:22	2016-05-20 01:42:24	1	2132784	1	1	1
R_3EB8YNu2lWgHRcN	Default Response Set	Anonymous			73.17.108.208	0	2016-05-20 01:36:21	2016-05-20 01:46:58	1	8960554	1	1	1
R_PuruIfJhntqEXCN	Default Response Set	Anonymous			24.17.22.120	0	2016-05-20 01:34:52	2016-05-20 01:47:17	1	7453935	1	1	1
R_1IbiDqh1TTbRcAR	Default Response Set	Anonymous			45.37.78.235	0	2016-05-20 01:37:50	2016-05-20 01:48:34	1	2120022	1	1	1	hot pink	sky blue	light blue	dark green yellow	hot pink	dark green	royal blue	purple	purple	dark brown	light blue gray	tourqoise	hot purple	light pink	greenish blue	dark blue purple	light tan	dark green blue	blue	blue	cyan	brown orange	pink	hot pink	purple grey	royal blue	bluish green	pink	light grey	tropical blue	deep blue	deep blue grey	leather	red	sun yellow	blue
R_3lJq4FBzWKutzXR	Default Response Set	Anonymous			24.252.71.94	0	2016-05-20 01:30:08	2016-05-20 01:48:54	1	1869172	1	1	1
R_RLamokoTBJxZCXD	Default Response Set	Anonymous			49.177.133.99	0	2016-05-20 01:43:02	2016-05-20 01:50:10	1	134540	1	1	1
R_3dEBEIJp2kknfCd	Default Response Set	Anonymous			109.255.58.207	0	2016-05-20 01:44:55	2016-05-20 01:50:50	1	5446393	1	1	1
R_1NeHmKjuCbN1Dcr	Default Response Set	Anonymous			141.117.116.12	0	2016-05-20 01:45:42	2016-05-20 01:52:08	1	3303888	1	1	1
R_digvhGFDkF8sAbn	Default Response Set	Anonymous			70.124.74.231	0	2016-05-20 01:45:32	2016-05-20 01:52:11	1	9144285	1	1	1
R_vIuOBW3T5qfxGlH	Default Response Set	Anonymous			98.26.68.248	0	2016-05-20 01:36:07	2016-05-20 01:55:56	1	2859937	1	1	1
R_A1lFdHrYGVf4Mi5	Default Response Set	Anonymous			69.254.192.182	0	2016-05-20 01:49:22	2016-05-20 01:56:35	1	2461566	1	1	1
R_1ITudCpH6WWrzau	Default Response Set	Anonymous			107.12.211.183	0	2016-05-20 01:44:25	2016-05-20 02:00:10	1	9420376	1	1	1
R_oXDccOCeGl8BorL	Default Response Set	Anonymous			50.24.137.74	0	2016-05-20 01:53:18	2016-05-20 02:02:41	1	521592	1	1	1
R_XLNTaqhAwqQKZQR	Default Response Set	Anonymous			162.251.59.165	0	2016-05-20 01:48:47	2016-05-20 02:03:28	1	5481675	1	1	1
R_2WzYsEJfl26hIgp	Default Response Set	Anonymous			75.68.156.244	0	2016-05-20 01:45:23	2016-05-20 02:04:16	1	6869513	1	1	1
R_1rkVQ9SMGlRAzhl	Default Response Set	Anonymous			209.112.173.204	0	2016-05-20 01:54:55	2016-05-20 02:07:57	1	4832495	1	1	1
R_2zGrQiwdKSzadGd	Default Response Set	Anonymous			174.17.176.206	0	2016-05-20 01:20:29	2016-05-20 02:12:36	1	8996913	1	1	1
R_3FQzwPYJTaQEWhk	Default Response Set	Anonymous			107.134.184.171	0	2016-05-20 02:09:08	2016-05-20 02:14:52	1	1468390	1	1	1
R_a2D5wYJBIl6C8h3	Default Response Set	Anonymous			24.242.157.17	0	2016-05-20 01:59:53	2016-05-20 02:15:10	1	7450193	1	1	1
R_W8cbbgCeMyxvJw5	Default Response Set	Anonymous			71.68.132.182	0	2016-05-20 02:04:50	2016-05-20 02:15:50	1	991318	1	1	1
R_2Epf6jxYAkfNbpW	Default Response Set	Anonymous			104.235.182.35	0	2016-05-20 02:11:39	2016-05-20 02:18:46	1	9047367	1	1	1
R_27OtNs2CSAvfnhv	Default Response Set	Anonymous			75.139.228.76	0	2016-05-20 02:14:28	2016-05-20 02:20:45	1	746924	1	1	1
R_vqRoEE34ixMa9tn	Default Response Set	Anonymous			75.109.228.60	0	2016-05-20 02:05:32	2016-05-20 02:20:53	1	1110156	1	1	1
R_cFQ8ONbOEMqG3Rv	Default Response Set	Anonymous			108.45.119.46	0	2016-05-20 02:10:57	2016-05-20 02:20:59	1	4256679	1	1	1
R_0MTvn89iDmM7Ks9	Default Response Set	Anonymous			68.9.67.16	0	2016-05-20 02:13:59	2016-05-20 02:23:23	1	2299396	1	1	1
R_cA55mWMrTagnR0R	Default Response Set	Anonymous			208.83.214.56	0	2016-05-20 01:59:25	2016-05-20 02:23:29	1	7884524	1	1	1
R_2Pu8FaOxhFTHcUC	Default Response Set	Anonymous			108.183.59.140	0	2016-05-20 02:08:03	2016-05-20 02:24:31	1	1248523	1	1	1	hot pink	blue	sky blue	black	hot pink	black	royal blue	violet	purple	brown	light green	blue-green	violet	light yellow	green	navy blue	pale yellow	hunter green	royal blue	blue	light blue	orange-red	pink	hot pink	grey rose	dark blue	hunter green	pink	mauve	light green	dark navy	dark navy	rust	red	yellow	royal blue
R_2wTPADOg3nK5USP	Default Response Set	Anonymous			67.60.191.92	0	2016-05-20 02:27:47	2016-05-20 02:38:23	1	7356372	1	1	1
R_3095HdxjTlVFo37	Default Response Set	Anonymous			24.28.72.82	0	2016-05-20 02:33:52	2016-05-20 02:39:04	1	8725312	1	1	1
R_cMxsaFFVeJSFDyB	Default Response Set	Anonymous			72.79.147.205	0	2016-05-19 22:41:25	2016-05-20 02:40:33	1	1539013	1	1	1
R_D7eIPNBllJSx8YN	Default Response Set	Anonymous			207.216.134.8	0	2016-05-20 02:32:21	2016-05-20 02:41:07	1	3294353	1	1	1
R_323GKWq9bvrYuVv	Default Response Set	Anonymous			173.217.96.226	0	2016-05-20 02:36:45	2016-05-20 02:43:06	1	4381482	1	1	1
R_C4CiBZpAlVSUDVD	Default Response Set	Anonymous			24.157.16.106	0	2016-05-20 02:27:23	2016-05-20 02:45:22	1	216610	1	1	1
R_2dlTn8SGmLSwHsp	Default Response Set	Anonymous			107.4.28.69	0	2016-05-20 02:39:00	2016-05-20 02:45:23	1	9773540	1	1	1
R_2TIbCvzOEi4ConC	Default Response Set	Anonymous			68.13.84.216	0	2016-05-20 02:38:36	2016-05-20 02:48:00	1	3765651	1	1	1
R_1oBUzpIoSV7rogA	Default Response Set	Anonymous			96.246.147.12	0	2016-05-20 02:39:20	2016-05-20 02:49:24	1	8134185	1	1	1
R_bvFHUzp7SWPSoI9	Default Response Set	Anonymous			65.129.181.63	0	2016-05-20 02:42:50	2016-05-20 02:51:50	1	2440595	1	1	1
R_3Mn6O4DIXEYpi9K	Default Response Set	Anonymous			24.118.89.133	0	2016-05-20 02:48:50	2016-05-20 02:54:25	1	3129389	1	1	1
R_2y2fOrZefg1MLed	Default Response Set	Anonymous			45.78.247.170	0	2016-05-20 02:41:20	2016-05-20 02:54:59	1	4006454	1	1	1
R_2dSlQvymYufTA69	Default Response Set	Anonymous			96.38.122.244	0	2016-05-20 02:42:47	2016-05-20 02:55:28	1	7913776	1	1	1
R_01DnADwzr3SYinn	Default Response Set	Anonymous			104.175.91.25	0	2016-05-20 02:51:17	2016-05-20 02:55:57	1	6956955	1	1	1
R_2BwUBcgLnyuKfLJ	Default Response Set	Anonymous			68.200.18.199	0	2016-05-20 02:39:09	2016-05-20 02:56:48	1	8848959	1	1	1
R_bNm5Qtwod769Mxr	Default Response Set	Anonymous			205.197.242.157	0	2016-05-20 02:48:41	2016-05-20 02:59:41	1	5224872	1	1	1
R_BJjKjrkk0qtHdbX	Default Response Set	Anonymous			192.246.232.169	0	2016-05-20 02:53:37	2016-05-20 03:00:47	1	7184257	1	1	1
R_1pokVT5NPkzJXof	Default Response Set	Anonymous			67.242.53.209	0	2016-05-20 02:54:53	2016-05-20 03:03:14	1	552028	1	1	1
R_10oz47eiQ3ZCFNd	Default Response Set	Anonymous			90.207.76.110	0	2016-05-20 02:57:21	2016-05-20 03:04:50	1	224482	1	1	1
R_3sKT1MnIhAG3C5X	Default Response Set	Anonymous			23.27.250.26	0	2016-05-20 02:56:42	2016-05-20 03:07:21	1	5481807	1	1	1
R_1GDiReQ4MxFvwXG	Default Response Set	Anonymous			97.102.178.64	0	2016-05-20 03:07:30	2016-05-20 03:14:01	1	408535	1	1	1
R_3g1v1g94mcl5Vot	Default Response Set	Anonymous			98.26.21.203	0	2016-05-20 03:04:09	2016-05-20 03:14:12	1	7082909	1	1	1
R_3JFeunq49DGlGhJ	Default Response Set	Anonymous			173.62.244.158	0	2016-05-20 03:04:49	2016-05-20 03:17:27	1	4324816	1	1	1
R_AgMszOkqxfK6k81	Default Response Set	Anonymous			198.84.215.7	0	2016-05-20 03:07:43	2016-05-20 03:18:51	1	329539	1	1	1
R_6fDrNP9M2cX1tKR	Default Response Set	Anonymous			72.168.176.57	0	2016-05-20 03:07:01	2016-05-20 03:24:32	1	2835508	1	1	1
R_20osv5UEmR5cWvX	Default Response Set	Anonymous			131.203.137.140	0	2016-05-20 03:17:05	2016-05-20 03:29:23	1	7340196	1	1	1
R_2Ei1t7g5dKjCiyq	Default Response Set	Anonymous			68.192.116.198	0	2016-05-20 03:18:57	2016-05-20 03:29:28	1	5993496	1	1	1
R_2VCRBKMALPspPmd	Default Response Set	Anonymous			70.126.33.247	0	2016-05-20 03:20:14	2016-05-20 03:32:17	1	2716083	1	1	1
R_5mRU2zdH3H3Pd2F	Default Response Set	Anonymous			69.248.217.239	0	2016-05-20 03:19:34	2016-05-20 03:33:45	1	2244635	1	1	1
R_3ndvxIAVDK83NgG	Default Response Set	Anonymous			184.4.181.157	0	2016-05-20 03:17:04	2016-05-20 03:37:38	1	7390904	1	1	1
R_5d5iTCTptaPs1XP	Default Response Set	Anonymous			108.183.189.84	0	2016-05-20 03:31:27	2016-05-20 03:38:45	1	94478	1	1	1	magenta	blue	sky blu	green	pink	dark green	blue	blue purple	purple	browne	green	turquoise	violet	salmon	blue green	navy blue	mustard yellow	green	blue	blue	sky blue	blood orange	salmon	pink		navy blue	medium green		grey	light green	navy blue	navy blue	brown	red	yellow	blue
R_25FQ1eWihT6wWYr	Default Response Set	Anonymous			99.41.192.186	0	2016-05-20 03:29:25	2016-05-20 03:39:23	1	1708701	1	1	1
R_3n9oPlFxVGYhvxW	Default Response Set	Anonymous			73.7.105.198	0	2016-05-20 03:35:44	2016-05-20 03:41:34	1	5754559	1	1	1
R_1eQSAV3zmmqd0Jv	Default Response Set	Anonymous			67.22.93.131	0	2016-05-20 03:32:06	2016-05-20 03:44:11	1	8389593	1	1	1
R_BXprt02dzksD18l	Default Response Set	Anonymous			153.90.91.2	0	2016-05-20 03:38:41	2016-05-20 03:45:37	1	699542	1	1	1
R_3dLzSakY7UQzCwA	Default Response Set	Anonymous			50.157.46.96	0	2016-05-20 03:35:48	2016-05-20 03:45:55	1	2677091	1	1	1
R_21yAYKCeDUoAgg3	Default Response Set	Anonymous			108.190.66.9	0	2016-05-20 03:36:32	2016-05-20 03:46:22	1	4177924	1	1	1
R_2fy1STKhFRF4vQa	Default Response Set	Anonymous			76.0.138.125	0	2016-05-20 03:33:37	2016-05-20 03:47:08	1	5118509	1	1	1
R_2B8qjUkDwzwbps5	Default Response Set	Anonymous			96.3.118.86	0	2016-05-20 03:42:59	2016-05-20 03:53:22	1	7052804	1	1	1
R_3n27UzQbpAUTVU9	Default Response Set	Anonymous			50.108.158.227	0	2016-05-20 03:47:33	2016-05-20 03:54:27	1	5297935	1	1	1
R_1opZLwDGyr0Lb23	Default Response Set	Anonymous			98.125.91.253	0	2016-05-20 03:48:03	2016-05-20 03:55:23	1	9305326	1	1	1
R_1gzj1PQoXHDMDgk	Default Response Set	Anonymous			71.65.79.117	0	2016-05-20 03:45:54	2016-05-20 03:55:24	1	3057122	1	1	1
R_Rn6R6fmYaUYX9jH	Default Response Set	Anonymous			199.102.122.1	0	2016-05-20 03:46:49	2016-05-20 03:55:24	1	9316498	1	1	1
R_21BNDUxqXEEGsG1	Default Response Set	Anonymous			104.205.48.154	0	2016-05-20 03:54:51	2016-05-20 04:01:31	1	5655819	1	1	1
R_UxBFToFNHBgUsFj	Default Response Set	Anonymous			209.40.158.207	0	2016-05-20 03:48:11	2016-05-20 04:06:32	1	2332444	1	1	1
R_2xXohHdpcR3eMUp	Default Response Set	Anonymous			45.26.21.158	0	2016-05-20 03:57:02	2016-05-20 04:07:10	1	4546936	1	1	1
R_2zvB8P5vvcXdi57	Default Response Set	Anonymous			73.210.25.228	0	2016-05-20 03:57:12	2016-05-20 04:08:38	1	4821331	1	1	1
R_2ZTQSQe5vL0LOP7	Default Response Set	Anonymous			32.214.199.46	0	2016-05-20 04:01:31	2016-05-20 04:10:05	1	9366665	1	1	1
R_9oS6m2NUgKtN9aV	Default Response Set	Anonymous			104.34.83.206	0	2016-05-19 20:22:56	2016-05-20 04:13:04	1	1723877	1	1	1
R_295kmfQVBHgqhS8	Default Response Set	Anonymous			76.217.128.77	0	2016-05-20 03:58:33	2016-05-20 04:13:16	1	3746531	1	1	1
R_1jw7XxvM64dp185	Default Response Set	Anonymous			73.187.210.180	0	2016-05-20 04:05:33	2016-05-20 04:13:46	1	5692374	1	1	1
R_2qqjAhASjkBsdFu	Default Response Set	Anonymous			108.222.6.69	0	2016-05-20 03:55:02	2016-05-20 04:14:26	1	4128921	1	1	1
R_0erVrJn539EemJ7	Default Response Set	Anonymous			172.56.26.97	0	2016-05-20 04:04:56	2016-05-20 04:16:54	1	2149445	1	1	1
R_1OPOwkV4NKt7Du1	Default Response Set	Anonymous			68.204.91.54	0	2016-05-20 03:45:09	2016-05-20 04:18:33	1	3447839	1	1	1	deep pink	teal blue	light blue	olive green	hot pink	deep green	royal blue	bright navy glue	royal purple	dark brown	light sea green	aqua green	dark lilac	light tan	seaweed green	dark navy blue	pale yellow	dark sea green	deep blue	pale blue	aqua blue	dark peach	light hot pink	neon purple	ashy pink	navy blue	moss green	soft pink	cement grey		navy blue	dark blue	dirt brown	hot red	bright yellow	sea blue
R_C39uklgT7GOae9r	Default Response Set	Anonymous			32.216.67.97	0	2016-05-20 04:07:38	2016-05-20 04:20:20	1	6568932	1	1	1
R_1E4Ccg8lWtdsA9Z	Default Response Set	Anonymous			65.112.10.198	0	2016-05-20 04:10:54	2016-05-20 04:21:01	1	2863571	1	1	1
R_e4icuwddQwyiNmF	Default Response Set	Anonymous			184.16.215.125	0	2016-05-20 04:15:02	2016-05-20 04:23:37	1	6531662	1	1	1
R_1onKSQ4OkrT9Ftb	Default Response Set	Anonymous			70.106.223.134	0	2016-05-20 04:19:15	2016-05-20 04:30:57	1	5869682	1	1	1
R_3jcFLp04207DbdN	Default Response Set	Anonymous			98.24.212.126	0	2016-05-20 04:22:08	2016-05-20 04:32:07	1	516157	1	1	1
R_3nJo1xBE6dJCw2O	Default Response Set	Anonymous			67.158.76.147	0	2016-05-20 04:20:57	2016-05-20 04:34:01	1	5989257	1	1	1
R_22mntxWN6EePrVI	Default Response Set	Anonymous			184.90.13.219	0	2016-05-20 04:27:09	2016-05-20 04:35:53	1	8894189	1	1	1
R_Wjtvh5JUUcDjN97	Default Response Set	Anonymous			73.251.140.134	0	2016-05-20 04:20:02	2016-05-20 04:36:23	1	5572250	1	1	1
R_3J8mpbVWr3xE8rm	Default Response Set	Anonymous			24.126.198.29	0	2016-05-20 04:33:32	2016-05-20 04:41:20	1	2456245	1	1	1
R_3D1uOevVa10Z7jx	Default Response Set	Anonymous			140.186.86.158	0	2016-05-20 04:34:53	2016-05-20 04:42:27	1	8764679	1	1	1
R_338g0YNufsuq1Rh	Default Response Set	Anonymous			72.240.227.91	0	2016-05-20 04:39:55	2016-05-20 04:48:21	1	4496950	1	1	1
R_dpbKAQBEeTBN7UZ	Default Response Set	Anonymous			69.129.193.151	0	2016-05-20 04:42:07	2016-05-20 04:51:57	1	1625805	1	1	1
R_5hIO2h7f6gDKyUV	Default Response Set	Anonymous			173.80.228.225	0	2016-05-20 04:41:41	2016-05-20 04:53:17	1	8850745	1	1	1
R_3HHpsY6NVKcMGBr	Default Response Set	Anonymous			46.101.94.252	0	2016-05-20 04:47:17	2016-05-20 05:02:24	1	8051827	1	1	1
R_ukQ3VU2Tlm2WqiZ	Default Response Set	Anonymous			205.143.5.240	0	2016-05-20 04:56:48	2016-05-20 05:07:12	1	9504673	1	1	1
R_XiXhKJoRGJKqH97	Default Response Set	Anonymous			118.209.28.152	0	2016-05-20 05:01:42	2016-05-20 05:07:54	1	4849334	1	1	1
R_333j5bSmwE0WdHP	Default Response Set	Anonymous			68.5.108.94	0	2016-05-20 04:33:08	2016-05-20 05:08:05	1	270457	1	1	1
R_3exJ8iE1WTbiMGD	Default Response Set	Anonymous			205.210.222.150	0	2016-05-20 04:47:16	2016-05-20 05:10:03	1	6996137	1	1	1
R_ah3DT6DnHdLKILv	Default Response Set	Anonymous			97.95.94.107	0	2016-05-20 04:58:27	2016-05-20 05:10:59	1	4391544	1	1	1
R_tRGwVU049XI28HT	Default Response Set	Anonymous			108.218.85.225	0	2016-05-20 04:54:37	2016-05-20 05:11:49	1	1642718	1	1	1
R_3pf13VfyKP0S1Lq	Default Response Set	Anonymous			76.109.139.236	0	2016-05-20 04:59:01	2016-05-20 05:12:35	1	7699894	1	1	1
R_UhY4uDYauOUD6zT	Default Response Set	Anonymous			24.179.37.242	0	2016-05-20 04:57:04	2016-05-20 05:12:41	1	8783725	1	1	1	pink	blue	powder blue	camo green	fuchsia	grey green	neutral blue	purple	purple	deep olive	rain	light teal	purple	blush	pastel blue green	deep purple grey	flesh	grey green	blue	stormy blue	blue cream	brownish pink	rose	pink	flushed purple	indigo	grey green	rose	light grey	powder blue	deep indigo	deep blue grey	brown	red	creamy yellow	blue jay
R_2ypviRhZYpLg8A6	Default Response Set	Anonymous			76.227.29.58	0	2016-05-20 05:04:42	2016-05-20 05:14:45	1	5929060	1	1	1
R_1LTH2e61UclhKyZ	Default Response Set	Anonymous			1.178.78.22	0	2016-05-20 05:06:17	2016-05-20 05:15:42	1	2049927	1	1	1
R_1OivdPQ92a3FJOd	Default Response Set	Anonymous			172.11.241.106	0	2016-05-20 05:07:45	2016-05-20 05:22:39	1	6046095	1	1	1
R_1AocHAkuFDaWEiB	Default Response Set	Anonymous			76.18.77.148	0	2016-05-20 04:24:28	2016-05-20 05:23:40	1	722278	1	1	1
R_1irLGV8CYT5un9E	Default Response Set	Anonymous			146.115.43.51	0	2016-05-20 05:19:56	2016-05-20 05:25:44	1	660932	1	1	1
R_3HuGfgXzs4yCObP	Default Response Set	Anonymous			108.185.251.252	0	2016-05-20 05:15:45	2016-05-20 05:25:49	1	1872675	1	1
R_3oZ0iTSt55Py35Q	Default Response Set	Anonymous			71.96.41.129	0	2016-05-20 05:23:30	2016-05-20 05:29:25	1	8417580	1	1	1
R_1eEHhagfhacpCjl	Default Response Set	Anonymous			184.7.151.1	0	2016-05-20 05:23:07	2016-05-20 05:33:50	1	4921258	1	1	1
R_2wSjaWKThUfYnp9	Default Response Set	Anonymous			98.223.110.24	0	2016-05-20 05:23:43	2016-05-20 05:34:21	1	4413155	1	1	1
R_1eFARmPOYAgf9gL	Default Response Set	Anonymous			198.245.103.55	0	2016-05-20 05:29:15	2016-05-20 05:34:53	1	6050259	1	1	1
R_2f1gWxy4SbL4FQM	Default Response Set	Anonymous			71.80.50.166	0	2016-05-20 05:17:42	2016-05-20 05:40:38	1	6128954	1	1	1	Pink Purple	Medium Blue	Carolina Blue	Green Black	Pink Purple	Dark Green	Bright Blue	Purple Blue	Medium Purple	Olive Green	Blue Grey		Medium Lavender	Light Pink	Green	Navy	Peach	Ebony	Bright Blue	Sky Blue	Medium Blue	Burnt Orange	Medium Pink	Pink Purple	Pinkish Purple	Blue	Washed out Green	Pink Purpl;e	Light Grey	Sea Foam Green	Navy	Black	Yellow Brown	Orange/Red	Lemon Yellow	Neon Bluea
R_10NHPTVddLjPtvf	Default Response Set	Anonymous			98.246.65.54	0	2016-05-20 05:38:40	2016-05-20 05:48:30	1	857835	1	1	1
R_3PORpUXMXdbjYWt	Default Response Set	Anonymous			162.233.100.21	0	2016-05-20 04:48:41	2016-05-20 05:49:03	1	9239947	1	1	1
R_2TM0mGTJMd7JdRE	Default Response Set	Anonymous			74.88.189.134	0	2016-05-20 05:31:45	2016-05-20 05:51:51	1	8143749	1	1	1
R_2Cfb6eeK7dwZGnQ	Default Response Set	Anonymous			98.22.140.102	0	2016-05-20 05:43:08	2016-05-20 05:55:31	1	2925613	1	1	1
R_yXaA3gbSgfal78J	Default Response Set	Anonymous			73.53.44.24	0	2016-05-20 05:58:56	2016-05-20 06:04:03	1	9806164	1	1	1
R_1FtijtMuiGGSva2	Default Response Set	Anonymous			107.217.11.198	0	2016-05-20 05:56:13	2016-05-20 06:04:56	1	6752007	1	1	1
R_3n6RnArtBkKPlBL	Default Response Set	Anonymous			173.91.165.213	0	2016-05-20 05:58:37	2016-05-20 06:06:16	1	4006260	1	1	1	magent	faded blue	sky blue	dirty green	magenta	dark green	blue	purple fade	purple	brown	light green	cyan	purple fade	tan		violet	tan	forest green	blue	blue	sky blue	burnt orange	pink	magenta	dirty red	navy blue	forest green	flesh	grey	cyan	navy blue	dark blue	brown	red	yello	blue
R_3L5vvE6CpebzRJm	Default Response Set	Anonymous			98.201.117.254	0	2016-05-20 06:04:38	2016-05-20 06:08:39	1	7235292	1	1	1
R_6xmJJ534lOzEhCd	Default Response Set	Anonymous			107.152.98.156	0	2016-05-20 05:58:35	2016-05-20 06:09:12	1	1890316	1	1	1	fushia	light teal	ice blue	army green	fuschia	deep teal	ultra violet	purple	velvet purple	grown	sage green	turquoise	purple	peach	turquoise	royal blue	sand	emerald	blue	blue	sky blue	auburn	coral	violet	salmon	navy blue	green	coral	light grey	sea foam green	deep blue	gunmetal grey	brown	red	yellow	true blue
R_323zkeh4XuTHSUu	Default Response Set	Anonymous			99.182.206.85	0	2016-05-20 05:58:15	2016-05-20 06:09:12	1	277049	1	1	1
R_2cw85T5AozdP1Kq	Default Response Set	Anonymous			68.253.157.91	0	2016-05-20 05:57:50	2016-05-20 06:09:52	1	8621152	1	1	1
R_2fJ4UGPUhwUHG3T	Default Response Set	Anonymous			24.253.193.56	0	2016-05-20 06:00:36	2016-05-20 06:10:24	1	466653	1	1	1
R_1mwS1vx3ToyKDo8	Default Response Set	Anonymous			65.129.230.107	0	2016-05-20 06:01:54	2016-05-20 06:12:02	1	7192611	1	1	1
R_UiKwX9Z4DoN2kKt	Default Response Set	Anonymous			142.0.99.203	0	2016-05-20 05:52:47	2016-05-20 06:12:46	1	8416232	1	1	1
R_1OwSbXvVGeQtBSI	Default Response Set	Anonymous			97.84.197.73	0	2016-05-20 06:06:19	2016-05-20 06:17:38	1	8543814	1	1	1
R_3iLv2upFPSz2giM	Default Response Set	Anonymous			73.174.104.2	0	2016-05-20 06:14:26	2016-05-20 06:22:30	1	7382153	1	1	1
R_0eO2Vf9lkWq2pJT	Default Response Set	Anonymous			64.130.139.175	0	2016-05-20 06:18:47	2016-05-20 06:26:58	1	1096414	1	1	1
R_3n0mN0QB1YXhODk	Default Response Set	Anonymous			98.226.187.56	0	2016-05-20 06:27:51	2016-05-20 06:37:00	1	6356910	1	1	1
R_xgdQpTXiDCGfaFj	Default Response Set	Anonymous			68.44.129.91	0	2016-05-20 06:27:57	2016-05-20 06:39:59	1	1998869	1	1	1
R_1jiA8cWEqrIX5M3	Default Response Set	Anonymous			72.13.87.231	0	2016-05-20 06:23:23	2016-05-20 06:40:25	1	253852	1	1	1
R_2RVW0Ns2WKaXrjw	Default Response Set	Anonymous			114.188.111.226	0	2016-05-20 06:37:30	2016-05-20 06:43:53	1	9043123	1	1	1
R_3GpORBKtABy4h86	Default Response Set	Anonymous			96.227.145.148	0	2016-05-20 06:37:29	2016-05-20 06:46:53	1	2290233	1	1	1
R_YWuwMJX0qnIQZaN	Default Response Set	Anonymous			99.125.120.50	0	2016-05-20 06:40:00	2016-05-20 06:49:04	1	7388452	1	1	1
R_2uPQvgRaIq9hri5	Default Response Set	Anonymous			76.90.22.95	0	2016-05-20 06:46:44	2016-05-20 06:52:35	1	6344864	1	1	1
R_24urWJKdSqdASLS	Default Response Set	Anonymous			71.90.79.21	0	2016-05-20 06:47:17	2016-05-20 06:56:36	1	6853851	1	1	1
R_3mDAAUnkHHm5t9n	Default Response Set	Anonymous			135.23.49.209	0	2016-05-20 05:47:23	2016-05-20 07:02:32	1	6093524	1	1	1
R_07hF2QyZ51Ltw8V	Default Response Set	Anonymous			98.161.45.235	0	2016-05-20 07:01:03	2016-05-20 07:09:34	1	6792267	1	1	1
R_25RQfG4mNW3zthl	Default Response Set	Anonymous			74.77.38.141	0	2016-05-20 07:27:11	2016-05-20 07:35:36	1	6324382	1	1	1
R_1Id76RCDPZBbWJv	Default Response Set	Anonymous			104.205.48.154	0	2016-05-20 07:38:04	2016-05-20 07:42:54	1	3036001	1	1	1
R_2YAhBpuBpoCKF8V	Default Response Set	Anonymous			98.214.43.100	0	2016-05-20 07:35:29	2016-05-20 07:45:11	1	4341052	1	1	1
R_30virNZ4ALOmicw	Default Response Set	Anonymous			8.27.216.198	0	2016-05-20 07:46:58	2016-05-20 07:52:06	1	4667936	1	1	1
R_277HGFzMDdcM03x	Default Response Set	Anonymous			68.115.88.64	0	2016-05-20 07:55:48	2016-05-20 08:08:35	1	5589225	1	1	1
R_BumiHKZOzIlFdsd	Default Response Set	Anonymous			205.164.4.70	0	2016-05-20 07:57:01	2016-05-20 08:10:01	1	8973806	1	1	1
R_1IzJoLagHE2JcSs	Default Response Set	Anonymous			98.173.60.39	0	2016-05-20 08:04:08	2016-05-20 08:14:30	1	8012448	1	1	1
R_3gNTV2LyH3d52EM	Default Response Set	Anonymous			72.141.39.55	0	2016-05-20 08:02:17	2016-05-20 08:15:04	1	2392280	1	1	1
R_x8YVqc7Ajfnj0rf	Default Response Set	Anonymous			69.47.20.6	0	2016-05-20 08:10:55	2016-05-20 08:16:57	1	2874557	1	1	1
R_1HqrjexQnyD3IRv	Default Response Set	Anonymous			108.16.112.152	0	2016-05-20 08:14:57	2016-05-20 08:19:03	1	6111762	1	1	1
R_22rf88WLObnhy81	Default Response Set	Anonymous			165.124.144.39	0	2016-05-20 08:07:04	2016-05-20 08:20:02	1	6482735	1	1	1
R_2bEKJbsTuM8UauB	Default Response Set	Anonymous			97.83.242.140	0	2016-05-20 08:24:11	2016-05-20 08:33:08	1	2261208	1	1	1
R_21jmVylJvbvTwpg	Default Response Set	Anonymous			24.171.22.150	0	2016-05-20 08:28:43	2016-05-20 08:40:33	1	6945114	1	1	1
R_3EA7PiHEyGkUoy8	Default Response Set	Anonymous			76.187.25.249	0	2016-05-20 08:30:50	2016-05-20 08:41:59	1	9050759	1	1	1
R_1M5nlrQK8tpemUJ	Default Response Set	Anonymous			24.136.72.171	0	2016-05-20 08:33:30	2016-05-20 08:42:31	1	9547454	1	1	1
R_1FEuhhBLpbxn2uK	Default Response Set	Anonymous			69.23.125.193	0	2016-05-20 08:31:27	2016-05-20 08:44:01	1	9037676	1	1	1
R_309aAnf51cSAVUC	Default Response Set	Anonymous			154.20.221.178	0	2016-05-20 08:43:20	2016-05-20 08:51:53	1	7549301		1	1
R_1Lp3o86F9c5I4BK	Default Response Set	Anonymous			66.215.236.60	0	2016-05-20 09:09:23	2016-05-20 09:23:14	1	2879052	1	1	1
R_1K7KBZ7mQldekAE	Default Response Set	Anonymous			67.166.144.37	0	2016-05-20 09:20:41	2016-05-20 09:27:32	1	1452726	1	1	1
R_2qsymFJXlmVGoj1	Default Response Set	Anonymous			71.201.16.195	0	2016-05-20 09:19:57	2016-05-20 09:29:16	1	7260021	1	1	1
R_1LvY9U2kjj9KZs7	Default Response Set	Anonymous			92.234.229.174	0	2016-05-20 09:23:54	2016-05-20 09:31:49	1	2363945	1	1	1
R_aY7CHNQkF4G7nkp	Default Response Set	Anonymous			108.184.171.98	0	2016-05-20 09:49:34	2016-05-20 09:59:47	1	9254719	1	1	1
R_T103Z8SA7N6FPQR	Default Response Set	Anonymous			101.99.160.48	0	2016-05-20 09:54:07	2016-05-20 10:01:09	1	9125549	1	1	1
R_2tEZqOeJpUM9ga6	Default Response Set	Anonymous			50.137.55.181	0	2016-05-20 09:52:13	2016-05-20 10:03:50	1	8858189	1	1	1	pink	blue	concord blue	brown	hot pink	marsh	purple	violet	purple	brown	green	electric eel	purple	flesh	bluegreen	i cant believe its not purple	flesh	gunmetal	dark purple	blue	gray teal	Abode	rose	pink	sand	dragon purple	octogon green	coral	grey	submarine	aubergine	dark purple	brown	cherry apple red	dandelion	cerulean
R_1dz6UYMyIKetNro	Default Response Set	Anonymous			88.244.0.18	0	2016-05-20 10:01:39	2016-05-20 10:12:19	1	8549740	1	1	1
R_2pVqUSNbpUerH7B	Default Response Set	Anonymous			173.24.32.57	0	2016-05-20 10:00:51	2016-05-20 10:18:07	1	2346870	1	1	1
R_AHYFkW5laLzsAdH	Default Response Set	Anonymous			193.63.135.5	0	2016-05-20 09:48:27	2016-05-20 10:19:15	1	5742755	1	1	1
R_1LGoPekLNzwZsN9	Default Response Set	Anonymous			171.96.181.68	0	2016-05-20 10:03:49	2016-05-20 10:20:47	1	1291283	1	1	1
R_2U2XrY2VPybJKo8	Default Response Set	Anonymous			204.228.129.58	0	2016-05-20 10:29:56	2016-05-20 10:39:34	1	4425592	1	1	1
R_eVtWrtpOmVc1alv	Default Response Set	Anonymous			86.187.166.139	0	2016-05-20 10:23:36	2016-05-20 10:40:20	1	2930697	1	1	1
R_3lVV7ia1jDbzV97	Default Response Set	Anonymous			66.91.209.213	0	2016-05-20 10:26:38	2016-05-20 10:49:59	1	4892180	1	1	1
R_b7VV74xY5i5ipBT	Default Response Set	Anonymous			71.197.34.117	0	2016-05-20 10:48:36	2016-05-20 10:53:29	1	5991195	1	1	1
R_3C23QL8HLjIKRKF	Default Response Set	Anonymous			75.143.6.253	0	2016-05-20 10:38:54	2016-05-20 10:53:31	1	572329	1	1	1
R_1EhYIqxDnqDbJoY	Default Response Set	Anonymous			68.43.4.146	0	2016-05-20 10:42:00	2016-05-20 10:53:33	1	7196001	1	1	1
R_1CJiJInSBt2Pojx	Default Response Set	Anonymous			198.28.92.5	0	2016-05-20 10:47:17	2016-05-20 10:56:14	1	6021158	1	1	1
R_27TInbtTQM1zR8U	Default Response Set	Anonymous			217.41.6.78	0	2016-05-20 11:04:03	2016-05-20 11:11:52	1	6925463	1	1	1
R_2CWJzVEU7DPB2J2	Default Response Set	Anonymous			92.11.186.79	0	2016-05-20 11:04:51	2016-05-20 11:12:09	1	8058881	1	1	1
R_3dLjqF7Zvks4LBw	Default Response Set	Anonymous			24.165.143.97	0	2016-05-20 11:04:03	2016-05-20 11:15:13	1	6506526	1	1	1
R_2VqM97OjudM5UVQ	Default Response Set	Anonymous			81.99.77.10	0	2016-05-20 11:05:27	2016-05-20 11:16:30	1	2746549	1	1	1
R_5jMNhYr2xHHlwVr	Default Response Set	Anonymous			86.8.187.105	0	2016-05-20 11:11:31	2016-05-20 11:22:56	1	2730453	1	1	1
R_zZIsbgo71DIzv1f	Default Response Set	Anonymous			122.174.102.156	0	2016-05-20 11:16:51	2016-05-20 11:45:59	1	2703186	1	1	1
R_21iXdDYSOGG1UuS	Default Response Set	Anonymous			24.9.100.15	0	2016-05-20 11:30:46	2016-05-20 11:51:44	1	9566082	1	1	1	hot pink	sky blue	light blue	dark olive	fuschia	dark green	purple	purple	fuschia	brown	lime green	aquamarine	lavender	sand	green	purple		military green	bluebonnet	lilac	light blue	orange brown	peach	hot pink	flesh	purple	medium-dark green	peach	off white	lime green	dark purple	dark purple	brownish green	bright red	bright yellow
R_DM0DyvLnDDXS3kd	Default Response Set	Anonymous			162.198.126.144	0	2016-05-20 11:56:29	2016-05-20 12:06:30	1	8701595	1	1	1
R_2P6Azg6jcQ9aPFM	Default Response Set	Anonymous			213.151.59.106	0	2016-05-20 11:58:54	2016-05-20 12:06:44	1	4201905	1	1	1
R_1EbYTaRq3yNnEGz	Default Response Set	Anonymous			90.212.88.39	0	2016-05-20 12:03:35	2016-05-20 12:12:55	1	6545265	1	1	1
R_3EzCOTbEmpgRxja	Default Response Set	Anonymous			71.92.195.184	0	2016-05-20 12:11:58	2016-05-20 12:19:23	1	500608	1	1	1
R_10rsRciYjNJZ0q4	Default Response Set	Anonymous			70.192.201.74	0	2016-05-20 11:59:21	2016-05-20 12:20:28	1	8028161	1	1	1
R_3Q05VWIU9zxZMat	Default Response Set	Anonymous			172.102.215.28	0	2016-05-20 12:11:22	2016-05-20 12:21:10	1	2860632	1	1	1
R_3sbHBbfUp3K4bmi	Default Response Set	Anonymous			213.135.239.28	0	2016-05-20 12:08:19	2016-05-20 12:25:49	1	181079	1	1	1
R_2bUfaVLd3I9aC6C	Default Response Set	Anonymous			97.96.92.194	0	2016-05-20 12:16:50	2016-05-20 12:28:08	1	2236681	1	1	1
R_bCJr0LO4RnoVhF7	Default Response Set	Anonymous			98.166.142.222	0	2016-05-20 12:30:19	2016-05-20 12:38:03	1	3837452	1	1	1
R_27vWolVVcDkJPZ7	Default Response Set	Anonymous			73.174.152.248	0	2016-05-20 12:36:29	2016-05-20 12:44:08	1	6805893	1	1	1
R_Z8lAsmCTYDxI2kx	Default Response Set	Anonymous			222.154.243.197	0	2016-05-20 12:43:17	2016-05-20 12:47:50	1	237912	1	1	1
R_24Bs7shQucWpq8r	Default Response Set	Anonymous			109.147.161.132	0	2016-05-20 12:43:26	2016-05-20 12:54:49	1	2251918	1	1	1
R_2D7j1XNDThllHRP	Default Response Set	Anonymous			108.33.1.24	0	2016-05-20 12:56:00	2016-05-20 13:03:11	1	7984850	1	1	1
R_2dgpa1H84r51048	Default Response Set	Anonymous			50.156.191.4	0	2016-05-20 12:57:27	2016-05-20 13:03:55	1	1293108	1	1	1
R_zdIU30AbsTCloiZ	Default Response Set	Anonymous			94.125.134.221	0	2016-05-20 12:43:32	2016-05-20 13:05:25	1	2855450	1	1	1
R_1rO2pXqbgEc4Bm1	Default Response Set	Anonymous			80.7.63.63	0	2016-05-20 13:12:14	2016-05-20 13:23:19	1	904284	1	1	1	bright fuchsia	bright blue	pale blue	green	fuchsia	deep mint green	bright blue		neon purple	brown	blueish	bright turquise	blue	pinkish	pale green	dark blue	off white	mint green	bright blue	blue	baby blue	dark orange	blush	neon fuchsia	dim purple	dark blue	dim green	pink peach	white	greenish	deep sky blue	deep sky blue	brown	bright red	bright pastel yellow	bright blue
R_3GDJtIEJ3j4I2By	Default Response Set	Anonymous			108.13.13.221	0	2016-05-20 13:12:16	2016-05-20 13:23:57	1	1555227	1	1	1
R_2pQ6vEjkV3lcao7	Default Response Set	Anonymous			128.163.8.106	0	2016-05-20 13:15:57	2016-05-20 13:24:14	1	6785699	1	1	1
R_3e4sGbFRKV96ygn	Default Response Set	Anonymous			24.190.4.17	0	2016-05-20 13:21:30	2016-05-20 13:26:19	1	5634063	1	1	1
R_3knaW6pdQFHcYgu	Default Response Set	Anonymous			173.71.15.85	0	2016-05-20 13:19:10	2016-05-20 13:30:53	1	3212169	1	1	1
R_2z7owFpnf7HWpfK	Default Response Set	Anonymous			87.81.202.60	0	2016-05-20 13:25:46	2016-05-20 13:37:27	1	14060	1	1	1
R_zUzckM0bO03nKWl	Default Response Set	Anonymous			213.105.214.138	0	2016-05-20 13:25:59	2016-05-20 13:44:17	1	1360807	1	1	1
R_1kST6bZTFuap6yv	Default Response Set	Anonymous			68.40.62.182	0	2016-05-20 13:42:28	2016-05-20 13:48:07	1	3499560	1	1	1
R_1rPsBLNW6Se4KsG	Default Response Set	Anonymous			98.113.201.137	0	2016-05-20 09:43:56	2016-05-20 13:48:33	1	9041655	1	1	1
R_UbBhVVmFKRV9tpD	Default Response Set	Anonymous			199.189.74.153	0	2016-05-20 13:41:52	2016-05-20 13:50:12	1	6536500	1	1	1
R_2aXDQpOv87q2qpW	Default Response Set	Anonymous			85.234.158.184	0	2016-05-20 13:40:04	2016-05-20 13:51:56	1	3907694	1	1	1
R_2SiPEaXHNIEM2x5	Default Response Set	Anonymous			107.5.71.159	0	2016-05-20 13:42:35	2016-05-20 13:57:33	1	9343527
R_2eXuSenhIZLAaNG	Default Response Set	Anonymous			68.32.128.232	0	2016-05-20 13:49:39	2016-05-20 13:58:22	1	9758638	1	1	1
R_AgkmXDP9vgwZWgN	Default Response Set	Anonymous			73.235.244.193	0	2016-05-20 13:55:15	2016-05-20 14:03:22	1	4309038	1	1	1
R_1f47o3VUjwYrUOQ	Default Response Set	Anonymous			198.166.214.5	0	2016-05-20 13:59:04	2016-05-20 14:08:27	1	2137845	1	1	1
R_WetJkjkOSBQaU2B	Default Response Set	Anonymous			70.30.87.2	0	2016-05-20 14:04:55	2016-05-20 14:12:54	1	2289750	1	1	1
R_2qErkGvntD9cKOS	Default Response Set	Anonymous			99.248.13.211	0	2016-05-20 14:11:47	2016-05-20 14:19:07	1	6408934	1	1	1
R_1lcPQKeHemxxsM4	Default Response Set	Anonymous			72.10.210.130	0	2016-05-20 14:13:52	2016-05-20 14:19:40	1	7113002	1	1	1	Hot Pink	Sky Blue	Light Blue	Olive	Purple	Dark Green	Blue	Bright Purple/Blue	Purple	Brown	Light Green	Blueish Green	Purpleish Blue	Peach	Teal	Grape Purple	Peach	Dark Teal	Blue	Blue	Light Blue	Orangish	Pink	Pink	Faded Pink	Dark Blue	Dark Green	Pink	White	Light Green	Dark Blue	Dark Blue	Brown	Red	Yellow	Blue
R_30hPWqGU8Ig4YrL	Default Response Set	Anonymous			71.99.168.159	0	2016-05-20 14:02:22	2016-05-20 14:24:33	1	5163406	1	1	1
R_psF5XRxDlO2gs7f	Default Response Set	Anonymous			79.140.210.30	0	2016-05-20 14:16:14	2016-05-20 14:28:07	1	340458	1	1	1
R_ROlGRz82ZQZQ3dL	Default Response Set	Anonymous			172.2.140.201	0	2016-05-20 14:24:51	2016-05-20 14:32:27	1	5563190	1	1	1
R_wNbUNv4V9u8I7gR	Default Response Set	Anonymous			65.188.166.21	0	2016-05-20 14:29:52	2016-05-20 14:35:31	1	5485796	1	1	1
R_SJLmI0W5tEQJM41	Default Response Set	Anonymous			86.188.150.130	0	2016-05-20 14:33:49	2016-05-20 14:41:40	1	1499677	1	1	1
R_2X1LZpnOC5IVJHj	Default Response Set	Anonymous			174.124.189.46	0	2016-05-20 14:23:25	2016-05-20 14:48:34	1	3155774	1	1	1
R_1Nkvi7W78WPxbvB	Default Response Set	Anonymous			176.249.105.82	0	2016-05-20 14:57:11	2016-05-20 15:08:09	1	6618464	1	1	1
R_3r19lJvU7V1txBy	Default Response Set	Anonymous			165.189.75.1	0	2016-05-20 14:59:53	2016-05-20 15:12:03	1	8022032	1	1	1
R_3mepvbRjsPjwznM	Default Response Set	Anonymous			69.124.216.92	0	2016-05-20 15:06:33	2016-05-20 15:16:32	1	1769041	1		1
R_3097ag35RbIs7T8	Default Response Set	Anonymous			71.167.39.60	0	2016-05-20 15:22:48	2016-05-20 15:32:01	1	1422579	1	1	1
R_3OriuelLBpxA9Mo	Default Response Set	Anonymous			73.150.243.66	0	2016-05-20 15:28:14	2016-05-20 15:35:07	1	6344887	1	1	1
R_1k2gbjyAF7xYXVy	Default Response Set	Anonymous			73.78.169.192	0	2016-05-20 15:32:19	2016-05-20 15:37:20	1	5609656	1	1	1
R_8BvhxrKzTf9L7QB	Default Response Set	Anonymous			73.45.173.101	0	2016-05-20 15:27:01	2016-05-20 15:37:43	1	5426100	1	1	1
R_2cC9pS4Vgo3ATQu	Default Response Set	Anonymous			89.207.56.200	0	2016-05-20 15:27:49	2016-05-20 15:49:19	1	7326743	1	1	1
R_xzuf9i7AjhELe1P	Default Response Set	Anonymous			216.167.129.76	0	2016-05-20 15:47:21	2016-05-20 15:53:59	1	7110887	1	1	1
R_3k5Sp47xaiqAaRC	Default Response Set	Anonymous			71.248.188.14	0	2016-05-20 15:48:31	2016-05-20 15:58:28	1	6058613	1	1	1
R_Q0zHuZ5cnaoQa3f	Default Response Set	Anonymous			217.136.14.17	0	2016-05-20 15:50:54	2016-05-20 15:58:46	1	5014857	1	1	1
R_21AnA9mZ0aW6olB	Default Response Set	Anonymous			74.93.152.137	0	2016-05-20 15:55:04	2016-05-20 16:00:16	1	2942649	1	1	1
R_bg6sIzshxPpIUg1	Default Response Set	Anonymous			64.246.215.5	0	2016-05-20 15:56:10	2016-05-20 16:03:15	1	6864341	1	1	1
R_3dMIfGaJ8MB6nIH	Default Response Set	Anonymous			190.25.66.244	0	2016-05-20 15:45:53	2016-05-20 16:06:49	1	9236548	1	1	1
R_1doxcrGR3etYr4k	Default Response Set	Anonymous			24.229.249.234	0	2016-05-20 15:48:06	2016-05-20 16:07:08	1	2505214	1	1	1
R_9pn6rcBHR2WV7od	Default Response Set	Anonymous			86.13.179.196	0	2016-05-20 15:57:12	2016-05-20 16:08:18	1	4609288	1	1	1	Fuschia	Dark sky	Cyan	Muddy green	Magenta	Dark clay	Swimming Pool	Blue	Light purple	Chewed tobacco	Light cyan	Light teal	Blurple	Beige	Teal	Slate	Beige	Dusk	Swimming Pool	Twilight	Sky	Pastel Brown	Spanked	Pink	Dull lilac	Dark Blue	Slate	Blush	Grey	Tile	Darker blue	Dark Grey	Brown	Ouch	Yellow	Swimming pool
R_12nY3cNjh0pep0w	Default Response Set	Anonymous			73.147.94.55	0	2016-05-20 15:59:29	2016-05-20 16:09:41	1	9447957	1	1	1
R_2VHDvHvZRi6oWrR	Default Response Set	Anonymous			108.162.82.181	0	2016-05-20 15:56:35	2016-05-20 16:15:02	1	2261276	1	1	1
R_R8NCTDrm0ur2VHz	Default Response Set	Anonymous			176.254.150.83	0	2016-05-20 16:07:57	2016-05-20 16:15:39	1	5555501	1	1	1
R_1rkaDJfObsGMmty	Default Response Set	Anonymous			195.195.244.67	0	2016-05-20 16:12:14	2016-05-20 16:16:44	1	6260839	1	1	1
R_2CThnxZfwLC59Tu	Default Response Set	Anonymous			198.22.162.140	0	2016-05-20 15:19:03	2016-05-20 16:21:49	1	1512180	1	1	1
R_1gddguUiOcqvTnk	Default Response Set	Anonymous			92.39.186.138	0	2016-05-20 16:14:47	2016-05-20 16:26:16	1	7279885	1	1	1
R_3izk1FswnCiZQ5K	Default Response Set	Anonymous			70.174.32.128	0	2016-05-20 16:19:36	2016-05-20 16:27:19	1	5051448	1	1	1
R_e52Ru8TIdhdqQKZ	Default Response Set	Anonymous			120.29.114.64	0	2016-05-20 16:24:24	2016-05-20 16:28:12	1	8900634	1	1	1
R_1FPNSwWtIc0PAZh	Default Response Set	Anonymous			208.70.94.52	0	2016-05-20 16:22:05	2016-05-20 16:28:23	1	9523633	1	1	1
R_23Vl2JU8A10dRTF	Default Response Set	Anonymous			99.47.220.96	0	2016-05-20 16:21:31	2016-05-20 16:30:29	1	1233337	1	1	1
R_3DcgPjDmhMVfNby	Default Response Set	Anonymous			192.180.140.240	0	2016-05-20 16:26:00	2016-05-20 16:33:21	1	6641377	1	1	1
R_pgdNSnH9Is9eaNH	Default Response Set	Anonymous			24.167.68.130	0	2016-05-20 16:18:45	2016-05-20 16:34:50	1	5413773	1	1	1
R_r0HycjZRx5FNILn	Default Response Set	Anonymous			109.148.52.197	0	2016-05-20 16:15:33	2016-05-20 16:35:18	1	4589036	1	1	1
R_2zILsb2Fur1hNEi	Default Response Set	Anonymous			24.246.57.240	0	2016-05-20 16:23:36	2016-05-20 16:39:07	1	7982529	1	1	1
R_2Xo07HMPaRgS9xD	Default Response Set	Anonymous			71.76.5.182	0	2016-05-20 16:31:42	2016-05-20 16:42:08	1	7963058	1	1	1
R_26eY3kwOE1qnQxo	Default Response Set	Anonymous			165.215.94.11	0	2016-05-20 16:29:00	2016-05-20 16:42:16	1	3981687	1	1	1	fuschia	cornflower blue	sky blue	Dark forrest green	fuschia	dark teal	royal blue	flourescent violet	purple	dark brown	mint green	dark mint	Violet	light beige	dusty emerald green'	navy blue	light beige	dark sage	sapphire	dusty blue	light blue	brownish ponk	dusty rose	Fuchsia	greyish mauve	navy	dusty forrest	grayish pink	grayish white	Mint green	deep navy	navy	greenish browm	Scarlet	pale yellow	royal blue
R_2YQiPACJBIQ06yB	Default Response Set	Anonymous			71.172.213.157	0	2016-05-20 16:36:19	2016-05-20 16:42:27	1	7255687	1	1	1
R_RknuQndRJRpQoIV	Default Response Set	Anonymous			203.79.110.120	0	2016-05-20 16:39:31	2016-05-20 16:46:13	1	2712548	1	1	1
R_2YYgc7WjqtjV3nv	Default Response Set	Anonymous			184.39.152.26	0	2016-05-20 16:35:31	2016-05-20 16:47:14	1	9613777	1	1	1
R_1dEWrJD8fsSxm1d	Default Response Set	Anonymous			71.100.208.187	0	2016-05-20 16:39:15	2016-05-20 16:51:19	1	2370729	1	1	1
R_3FRMPem6AVnsiTg	Default Response Set	Anonymous			66.194.102.38	0	2016-05-20 16:44:49	2016-05-20 16:52:13	1	8821782	1	1	1
R_3HNtPOUB4d5jVyE	Default Response Set	Anonymous			71.13.32.139	0	2016-05-20 16:47:54	2016-05-20 16:56:06	1	6578661	1	1	1
R_2QLob0TiiFrRtXt	Default Response Set	Anonymous			173.61.230.245	0	2016-05-20 16:27:25	2016-05-20 16:57:52	1	5881260	1	1	1
R_ukUScGeJqtfssCZ	Default Response Set	Anonymous			97.101.43.41	0	2016-05-20 16:39:39	2016-05-20 16:59:42	1	8829197	1	1	1
R_p9Qs3RgXX11NNg5	Default Response Set	Anonymous			208.108.138.156	0	2016-05-20 16:52:44	2016-05-20 17:00:23	1	4898074	1	1	1
R_8Id4Mr8OY5BuMjT	Default Response Set	Anonymous			98.220.38.18	0	2016-05-20 16:52:22	2016-05-20 17:00:34	1	7788288	1	1	1
R_3DdWzKZWTph1Wwc	Default Response Set	Anonymous			98.101.111.14	0	2016-05-20 16:52:50	2016-05-20 17:00:45	1	2484314	1	1
R_1owe3MfSoPXAQnA	Default Response Set	Anonymous			64.119.212.54	0	2016-05-20 16:40:21	2016-05-20 17:05:26	1	5761850	1	1	1
R_1FG1TGYCCD543jn	Default Response Set	Anonymous			71.245.65.12	0	2016-05-20 16:45:43	2016-05-20 17:06:04	1	403646	1	1	1
R_2pYNmm0kZfAFNC3	Default Response Set	Anonymous			24.147.39.16	0	2016-05-20 17:01:26	2016-05-20 17:06:25	1	7958780	1	1	1
R_U9MaMrhZpykVaSt	Default Response Set	Anonymous			24.139.4.146	0	2016-05-20 17:00:36	2016-05-20 17:09:30	1	8459301	1	1	1
R_2QgFm2qo4zPxbM1	Default Response Set	Anonymous			24.72.128.14	0	2016-05-20 17:05:07	2016-05-20 17:10:13	1	5486131	1	1	1
R_3lrTn0Z4dxhfaJi	Default Response Set	Anonymous			71.2.121.212	0	2016-05-20 16:56:14	2016-05-20 17:11:39	1	8626400	1	1	1
R_3R4x8Vxd02x67Us	Default Response Set	Anonymous			70.61.96.86	0	2016-05-20 17:04:28	2016-05-20 17:12:04	1	3599087	1	1	1
R_3jV8IYZqpWt7zdX	Default Response Set	Anonymous			70.61.96.86	0	2016-05-20 17:04:21	2016-05-20 17:12:07	1	9917698	1	1	1
R_ewIL51x4HqVasWl	Default Response Set	Anonymous			108.178.150.104	0	2016-05-20 17:08:21	2016-05-20 17:14:14	1	7713300	1	1	1
R_PCfWHH3D8KI5bfH	Default Response Set	Anonymous			192.64.193.116	0	2016-05-20 17:07:57	2016-05-20 17:16:24	1	1523656	1	1	1
R_RmninMmCyJ60LOV	Default Response Set	Anonymous			216.254.232.182	0	2016-05-20 17:08:36	2016-05-20 17:17:04	1	6905483	1	1	1
R_tDr5sVHbVrvC7W9	Default Response Set	Anonymous			75.132.44.244	0	2016-05-20 17:15:12	2016-05-20 17:21:41	1	8120660	1	1	1
R_1Qlq3LVvzNyfmwF	Default Response Set	Anonymous			206.45.67.56	0	2016-05-20 17:01:09	2016-05-20 17:22:18	1	6109685	1	1	1
R_9yjzFgyvIxvDxR3	Default Response Set	Anonymous			98.67.186.244	0	2016-05-20 17:10:58	2016-05-20 17:25:05	1	9486956	1	1	1
R_3m4zoS0VD5OrfIA	Default Response Set	Anonymous			205.176.91.155	0	2016-05-20 17:19:37	2016-05-20 17:29:50	1	5258219	1	1	1
R_3pi2tY8c0rwRGzx	Default Response Set	Anonymous			64.239.192.75	0	2016-05-20 17:21:31	2016-05-20 17:30:07	1	7380343	1	1	1
R_Q0O4SBYRE1WVYlj	Default Response Set	Anonymous			209.171.88.190	0	2016-05-20 17:21:11	2016-05-20 17:31:39	1	2295542	1	1	1
R_2TNtiy4hcxtf6RF	Default Response Set	Anonymous			198.153.184.6	0	2016-05-20 17:23:50	2016-05-20 17:33:27	1	6790155	1	1	1
R_28LDl3QyQhA8HsN	Default Response Set	Anonymous			173.162.54.41	0	2016-05-20 17:39:56	2016-05-20 17:45:25	1	647355	1	1	1
R_3maA6Cmw86FpES3	Default Response Set	Anonymous			86.17.250.2	0	2016-05-20 17:29:59	2016-05-20 17:46:24	1	9883068	1	1	1
R_3k1SR9ALYQaMQLP	Default Response Set	Anonymous			75.176.7.253	0	2016-05-20 17:32:21	2016-05-20 17:56:06	1	3938855	1	1	1
R_8q2d3CmzPW52R0Z	Default Response Set	Anonymous			73.243.136.48	0	2016-05-20 17:43:55	2016-05-20 17:58:35	1	8146824	1	1	1
R_rf1iFuBfEpkgcZX	Default Response Set	Anonymous			67.109.66.68	0	2016-05-20 17:53:28	2016-05-20 17:59:52	1	1070448	1	1	1
R_1Oq1UBGd6luTPIC	Default Response Set	Anonymous			131.107.159.246	0	2016-05-20 17:51:23	2016-05-20 18:01:39	1	1814162	1	1	1
R_12QsG5L1Q7xL8mz	Default Response Set	Anonymous			65.50.80.165	0	2016-05-20 18:00:24	2016-05-20 18:05:46	1	4017229	1	1	1
R_1FhtleWWTXqLhsi	Default Response Set	Anonymous			71.167.153.216	0	2016-05-20 18:00:45	2016-05-20 18:07:29	1	4184780	1	1	1
R_3qCKUk7o8SSCfmq	Default Response Set	Anonymous			142.167.79.68	0	2016-05-20 18:01:17	2016-05-20 18:12:30	1	846120	1	1	1
R_AstyHyQdULwhtbr	Default Response Set	Anonymous			24.211.22.177	0	2016-05-20 18:06:41	2016-05-20 18:16:09	1	2860005	1	1	1
R_1IRzEWP0ff6ozgl	Default Response Set	Anonymous			69.167.117.2	0	2016-05-20 18:10:40	2016-05-20 18:16:53	1	9313804	1	1	1
R_czOofeliDvWaY0N	Default Response Set	Anonymous			167.246.61.1	0	2016-05-20 18:11:51	2016-05-20 18:18:27	1	2247515	1	1	1
R_3RxbERJJY3VQZZ5	Default Response Set	Anonymous			134.228.83.25	0	2016-05-20 18:16:01	2016-05-20 18:22:02	1	2535880	1	1	1
R_3sv5jNlyVyb1LKd	Default Response Set	Anonymous			23.16.188.41	0	2016-05-20 18:05:45	2016-05-20 18:24:14	1	8318634	1	1	1
R_DGgMr890Q0ooYj7	Default Response Set	Anonymous			96.40.174.85	0	2016-05-20 18:09:07	2016-05-20 18:24:48	1	2660094	1	1	1
R_3kGQ4vMR3xJrnRi	Default Response Set	Anonymous			131.107.159.246	0	2016-05-20 18:01:47	2016-05-20 18:26:13	1	7239101	1	1	1
R_1hK13VxgizU7R2U	Default Response Set	Anonymous			50.71.217.65	0	2016-05-20 18:20:52	2016-05-20 18:30:08	1	9255562	1	1	1
R_3qgjmnQB7yvfE9u	Default Response Set	Anonymous			173.81.234.128	0	2016-05-20 18:21:52	2016-05-20 18:31:47	1	5908617	1	1	1
R_1ir5lmUDAqfQyVY	Default Response Set	Anonymous			72.219.230.107	0	2016-05-20 18:19:09	2016-05-20 18:33:50	1	5855594	1	1	1
R_2SlCKCM5wpjcOGL	Default Response Set	Anonymous			184.189.248.49	0	2016-05-20 18:24:07	2016-05-20 18:37:13	1	7163406	1	1	1
R_2DSS5K77wlINvOn	Default Response Set	Anonymous			69.58.107.70	0	2016-05-20 18:30:20	2016-05-20 18:40:56	1	6222625	1	1	1	light magenta	light navy blue	sky blue	green-brown	pink purple	dark green	purple-blue	purple	magenta	dark brown	pastel green	teal	purple	sand	forest green	dark purple	peach	dark blue-green	purple blue	blue-grey	sky blue	rust	fresh salmon	pink purple	grey-pink	dark navy blue	grey green	salmon	white	teal	deep purple	black blue	mud brown	red	pastel yellow	dusty blue
R_31Lqyka0y9rXZvO	Default Response Set	Anonymous			185.51.74.248	0	2016-05-20 18:38:40	2016-05-20 18:44:47	1	6697098	1	1	1
R_1otzM4guZxZZdj2	Default Response Set	Anonymous			77.234.41.151	0	2016-05-20 18:34:49	2016-05-20 18:45:24	1	1687842	1	1	1
R_2R8F4pcZlKlujk9	Default Response Set	Anonymous			96.241.190.111	0	2016-05-20 18:25:04	2016-05-20 18:46:04	1	3104201	1	1	1
R_2VONfj0ejpxsGuj	Default Response Set	Anonymous			65.23.90.205	0	2016-05-20 18:45:13	2016-05-20 18:52:20	1	5257257	1	1	1
R_1IhOTJCfLbzEuyy	Default Response Set	Anonymous			162.193.21.30	0	2016-05-20 18:49:33	2016-05-20 18:58:56	1	7556668	1	1	1
R_2R4IGvDA8BPteoM	Default Response Set	Anonymous			78.144.155.164	0	2016-05-20 18:52:26	2016-05-20 18:59:34	1	3686130	1	1	1
R_1Q4M5mE95snYMFf	Default Response Set	Anonymous			209.29.196.11	0	2016-05-20 18:50:17	2016-05-20 19:00:48	1	2586567	1	1	1
R_1d6Pn4Uc96ZUflL	Default Response Set	Anonymous			68.197.88.233	0	2016-05-20 18:38:32	2016-05-20 19:10:17	1	6076106	1	1	1
R_2bVkjM19wV0gNoO	Default Response Set	Anonymous			216.123.226.170	0	2016-05-20 19:08:57	2016-05-20 19:13:56	1	7419998	1	1	1
R_1jv5QXSL68JWjIt	Default Response Set	Anonymous			84.232.70.7	0	2016-05-20 19:06:22	2016-05-20 19:16:16	1	9976986	1	1	1
R_114x8MsaeThUqRS	Default Response Set	Anonymous			72.185.130.192	0	2016-05-20 18:47:56	2016-05-20 19:17:27	1	1774690	1	1	1
R_2QyW9pXMPfZ1av1	Default Response Set	Anonymous			76.27.122.245	0	2016-05-20 19:21:59	2016-05-20 19:29:53	1	1228248	1	1	1
R_2cdpqi7JafqiEhb	Default Response Set	Anonymous			69.23.139.7	0	2016-05-20 19:09:04	2016-05-20 19:29:58	1	9388503	1	1	1
R_pL96jNmbWhCxs2J	Default Response Set	Anonymous			87.83.52.146	0	2016-05-20 19:24:26	2016-05-20 19:34:53	1	9032051	1	1	1	blueish magenta	slatey blue	sky blue	forest green	magenta	dark greenish grey	rich blue	royal purple	purple	dark brown	greenish gray	cyan	blueish purple	pale tan	muted dark aqua	muted dark blue	creamy beige	mid greenish grey	dark blue	slatey blue	bright sky blue	dark sienna	pinkish	bright magenta	purplish gray	navy blue	slate	pinkish skin tone	pale grey	bright aqua	dark navy	dark slate grey	sludgy brown	scarley	mustard	muted rich blue
R_3ISmfV2WqwDpkss	Default Response Set	Anonymous			24.183.94.103	0	2016-05-20 19:17:40	2016-05-20 19:35:03	1	2873086	1	1	1
R_3KxeZXVFeIfAjh5	Default Response Set	Anonymous			50.244.54.68	0	2016-05-20 18:57:55	2016-05-20 19:35:42	1	129594	1	1	1
R_3QKmILUscW9XRQJ	Default Response Set	Anonymous			99.6.37.176	0	2016-05-20 19:31:32	2016-05-20 19:38:31	1	8951584	1	1	1
R_sd6UmDdYvrhE0JX	Default Response Set	Anonymous			24.238.129.74	0	2016-05-20 19:31:37	2016-05-20 19:41:07	1	4893781	1	1	1
R_xznjStcd6dHzRqV	Default Response Set	Anonymous			67.210.32.14	0	2016-05-20 19:03:55	2016-05-20 19:46:02	1	8509146	1	1	1
R_3GlaDKTQMLWdiHo	Default Response Set	Anonymous			23.92.137.84	0	2016-05-20 19:36:11	2016-05-20 19:46:56	1	1688455	1	1	1
R_UH0ftl9fOr4xMA1	Default Response Set	Anonymous			104.56.227.7	0	2016-05-20 19:43:03	2016-05-20 19:56:18	1	1333405	1	1	1
R_1jwv4UyG07Yi9Ny	Default Response Set	Anonymous			50.183.193.15	0	2016-05-20 19:47:41	2016-05-20 19:59:48	1	7481037	1	1
R_3QLCIxmKsPIoFJp	Default Response Set	Anonymous			66.74.197.168	0	2016-05-20 19:54:18	2016-05-20 20:05:09	1	5823636	1	1	1
R_AnAyvbM7oV6FBCh	Default Response Set	Anonymous			73.172.133.201	0	2016-05-20 19:40:25	2016-05-20 20:09:28	1	7719579	1	1	1
R_2qpz7WrmZ54JkR0	Default Response Set	Anonymous			96.11.127.162	0	2016-05-20 20:06:17	2016-05-20 20:13:30	1	2622905	1	1	1
R_ZasYJdQ35VFGQnf	Default Response Set	Anonymous			76.7.176.250	0	2016-05-20 20:07:47	2016-05-20 20:15:44	1	3823752	1	1	1
R_2dg0nelZfU2B7J1	Default Response Set	Anonymous			107.12.107.81	0	2016-05-20 20:07:30	2016-05-20 20:16:38	1	9030890	1	1	1
R_1NCU5U9Zbfou8mh	Default Response Set	Anonymous			104.172.57.252	0	2016-05-20 19:13:32	2016-05-20 20:23:44	1	4632826	1
R_9oZJjLJLRFtxeYF	Default Response Set	Anonymous			64.107.147.130	0	2016-05-20 20:23:13	2016-05-20 20:31:04	1	1122811	1		1
R_2aWG70FnB8NgQi1	Default Response Set	Anonymous			162.201.197.109	0	2016-05-20 20:27:16	2016-05-20 20:33:28	1	2077716	1	1	1
R_1dAdy3GBseXXqPq	Default Response Set	Anonymous			172.126.168.73	0	2016-05-20 20:29:45	2016-05-20 20:35:59	1	1876740	1	1	1
R_1HcsAcHKHiMEnzZ	Default Response Set	Anonymous			100.12.173.143	0	2016-05-20 20:23:09	2016-05-20 20:36:51	1	3218257	1	1	1
R_2EcsTIuuxWI6ZYu	Default Response Set	Anonymous			71.113.1.96	0	2016-05-20 20:30:51	2016-05-20 20:37:58	1	6471725	1
R_3M0AwIEf21hKfFS	Default Response Set	Anonymous			88.72.250.111	0	2016-05-20 19:57:09	2016-05-20 20:38:27	1	8931495	1	1	1
R_11ZN8wRl2AAq1ZS	Default Response Set	Anonymous			172.58.56.241	0	2016-05-20 20:20:31	2016-05-20 20:40:48	1	6637604	1	1	1	dark magenta pink	sky blue	light aqua	Greenish brown	Fluorescent pink	Grayish green	Blueish purple	Purple	Pinkish purple	dark brown	Light blue	Blueish aqua green	Purple blue	tan beige	Green	dark gray purple	orange tan	Dark green	Dark blue	Light blue purple gray	Light aqua blue	Reddish brown tan	light red	Bright Pink	Maroon	Dark blue purple	Evergreen	Reddish tan	Light blue white	Aqua	Dark indigo	Dark purple blue	Light brown	Pinkish red	Sunflower Yellow	dark sky blue
R_268T422XQgDD9XB	Default Response Set	Anonymous			71.204.119.129	0	2016-05-20 20:29:55	2016-05-20 20:41:50	1	6841151	1	1	1
R_2XhCZei1MDDjtQ9	Default Response Set	Anonymous			68.107.181.155	0	2016-05-20 20:30:54	2016-05-20 20:42:14	1	2435351	1	1	1
R_RwRcfgQGOx9ArgR	Default Response Set	Anonymous			99.235.215.72	0	2016-05-20 20:33:25	2016-05-20 20:42:37	1	8961163	1	1	1
R_21hWtNftKPkuwNm	Default Response Set	Anonymous			72.168.144.97	0	2016-05-20 20:32:17	2016-05-20 20:48:08	1	6280273	1	1	1
R_2BrMIDcmekCeGyR	Default Response Set	Anonymous			68.1.154.156	0	2016-05-20 20:36:25	2016-05-20 20:48:18	1	7835717	1	1	1
R_3Jfql4bykY8L77e	Default Response Set	Anonymous			165.225.32.81	0	2016-05-20 20:43:05	2016-05-20 20:49:33	1	5719133	1	1	1
R_2VftcoaMifI0r5w	Default Response Set	Anonymous			108.69.52.57	0	2016-05-20 20:46:26	2016-05-20 20:58:19	1	3375834	1	1	1
R_2tFGZwOH1llYFtW	Default Response Set	Anonymous			174.125.20.171	0	2016-05-20 20:48:55	2016-05-20 21:01:48	1	3797573	1	1	1
R_1FEsCEjAClkOjn6	Default Response Set	Anonymous			108.95.106.121	0	2016-05-20 20:37:42	2016-05-20 21:02:50	1	566995	1	1	1
R_1NC7LKisqQCb45C	Default Response Set	Anonymous			72.50.244.146	0	2016-05-20 20:55:43	2016-05-20 21:04:15	1	7255529	1	1	1
R_1JCt0r7bXoZxjlz	Default Response Set	Anonymous			99.24.150.159	0	2016-05-20 20:45:39	2016-05-20 21:04:35	1	5267950	1	1	1
R_1fkJWO4UxEkCnA8	Default Response Set	Anonymous			68.226.14.5	0	2016-05-20 21:00:10	2016-05-20 21:06:31	1	4053753	1	1	1
R_2Ufj9KhVj4drFEu	Default Response Set	Anonymous			71.60.43.253	0	2016-05-20 20:52:35	2016-05-20 21:11:36	1	954825	1	1	1
R_XigVF6o0zZ7TVeN	Default Response Set	Anonymous			65.35.252.22	0	2016-05-20 21:06:53	2016-05-20 21:15:04	1	3207034	1	1	1
R_xioGrtVRjFRDpE5	Default Response Set	Anonymous			216.48.163.157	0	2016-05-20 21:10:14	2016-05-20 21:15:49	1	8631806	1	1	1
R_276WBvDoaAHIFqA	Default Response Set	Anonymous			64.46.9.166	0	2016-05-20 21:07:45	2016-05-20 21:16:59	1	3036905	1	1	1
R_323kpb61kBA5MHg	Default Response Set	Anonymous			45.46.23.40	0	2016-05-20 21:10:05	2016-05-20 21:18:03	1	2321458	1	1	1
R_yl42pDX95rcq6op	Default Response Set	Anonymous			50.157.61.74	0	2016-05-20 21:09:56	2016-05-20 21:20:42	1	6486988	1	1	1
R_12kTiZkF8HoByiV	Default Response Set	Anonymous			173.169.124.65	0	2016-05-20 21:15:42	2016-05-20 21:24:27	1	2475802	1	1	1
R_ullrPFTgCiwh6mJ	Default Response Set	Anonymous			71.14.83.137	0	2016-05-20 21:35:49	2016-05-20 21:39:19	1	2058220	1	1	1
R_1LTmup8ZNonB6HI	Default Response Set	Anonymous			72.189.115.65	0	2016-05-20 21:27:45	2016-05-20 21:40:02	1	5581512	1	1	1
R_1luwgP8EQffPp8Z	Default Response Set	Anonymous			107.0.86.158	0	2016-05-20 21:30:18	2016-05-20 21:42:30	1	560979	1	1	1
R_3J8f4iME1ghHsVC	Default Response Set	Anonymous			63.241.40.124	0	2016-05-20 21:36:03	2016-05-20 21:42:53	1	9102313	1	1	1
R_3mldpyc7zoJvMqe	Default Response Set	Anonymous			173.66.76.62	0	2016-05-20 21:46:19	2016-05-20 21:51:52	1	7822963	1	1	1
R_3n8ctFSv651G1KI	Default Response Set	Anonymous			72.218.63.82	0	2016-05-20 21:44:18	2016-05-20 21:54:41	1	8744109	1	1	1
R_RISjJHodHR28437	Default Response Set	Anonymous			67.233.254.184	0	2016-05-20 21:19:38	2016-05-20 21:56:33	1	1910100	1	1	1
R_pL4Ow3XwvJG6QwN	Default Response Set	Anonymous			71.234.218.198	0	2016-05-20 21:38:39	2016-05-20 21:57:04	1	1246531	1	1	1
R_1HdexlVjIfg0BNV	Default Response Set	Anonymous			81.129.171.48	0	2016-05-20 21:54:36	2016-05-20 22:03:39	1	2883331	1	1	1
R_20UrUDSWPgO88Ot	Default Response Set	Anonymous			184.156.100.156	0	2016-05-20 21:58:27	2016-05-20 22:05:36	1	7158614	1	1	1
R_22lBoWCoUb2ygXG	Default Response Set	Anonymous			209.236.82.154	0	2016-05-20 21:57:03	2016-05-20 22:07:03	1	8619373	1	1	1	pink	blue	Blue	black	pink	dark green	bright blue	bright blue	purple	black	light green	green	purple	tan	Green	black	tan	green	blue	blue	blue	orange	rose	purple	mauve	dark blue	green	pink	purple	green	black	black	brown	red	yellow	blue
R_aV0mJa4FuEefFSN	Default Response Set	Anonymous			75.110.82.208	0	2016-05-20 21:58:23	2016-05-20 22:10:16	1	5403625	1	1	1
R_2u8WjFmAfwBjSBb	Default Response Set	Anonymous			75.164.248.71	0	2016-05-20 22:13:40	2016-05-20 22:19:55	1	8962321	1	1	1
R_1E9VbZHLfHXLUvj	Default Response Set	Anonymous			65.35.73.139	0	2016-05-20 22:10:11	2016-05-20 22:20:37	1	6411491	1	1	1
R_Ult9es1FbmQ4F4l	Default Response Set	Anonymous			174.56.225.232	0	2016-05-20 22:16:13	2016-05-20 22:25:04	1	527706	1	1	1
R_ZmbcRv9bZCqVtFn	Default Response Set	Anonymous			97.77.183.106	0	2016-05-20 22:23:45	2016-05-20 22:29:28	1	1173116	1	1	1
R_zdMFKL0X5wdVkhr	Default Response Set	Anonymous			45.26.26.203	0	2016-05-20 22:19:38	2016-05-20 22:31:20	1	1829477	1	1	1
R_25HeGsGcRBzSOIC	Default Response Set	Anonymous			108.255.25.112	0	2016-05-20 22:35:22	2016-05-20 22:40:26	1	3308862	1	1	1
R_3O33YtsKSsFxYTC	Default Response Set	Anonymous			108.79.43.27	0	2016-05-20 21:29:52	2016-05-20 22:43:16	1	3129228	1	1	1
R_3PmFx9f2l0do3IT	Default Response Set	Anonymous			72.29.193.42	0	2016-05-20 22:26:32	2016-05-20 22:43:49	1	673452	1	1	1
R_esyYVsw6NwnDDKZ	Default Response Set	Anonymous			96.245.151.197	0	2016-05-20 22:37:13	2016-05-20 22:46:34	1	3118105	1	1	1
R_2728acwQ3mX5in2	Default Response Set	Anonymous			82.6.186.119	0	2016-05-20 22:38:17	2016-05-20 22:49:08	1	9187328	1	1	1
R_3FUL0wkLJeFqaM5	Default Response Set	Anonymous			74.76.154.227	0	2016-05-20 22:49:10	2016-05-20 22:58:44	1	3508230	1	1	1
R_Ut4tfcGVFjiE38l	Default Response Set	Anonymous			2.30.216.250	0	2016-05-20 22:41:52	2016-05-20 22:58:53	1	6386457	1	1	1
R_4SLnCPz8lpXZ3up	Default Response Set	Anonymous			24.137.65.167	0	2016-05-20 22:47:25	2016-05-20 23:02:31	1	2381066	1	1	1
R_2wpra0at6DQJCDo	Default Response Set	Anonymous			173.183.64.233	0	2016-05-20 23:01:22	2016-05-20 23:09:24	1	9379548	1	1	1
R_UcenHSGXEXc9hqF	Default Response Set	Anonymous			68.114.205.210	0	2016-05-20 22:53:30	2016-05-20 23:15:51	1	9758131	1	1	1
R_2WBelQaYEIaWvCO	Default Response Set	Anonymous			173.21.112.206	0	2016-05-20 23:03:19	2016-05-20 23:15:51	1	4253993	1	1	1
R_1qggl5n1uDGeitW	Default Response Set	Anonymous			40.131.220.171	0	2016-05-20 23:23:53	2016-05-20 23:39:09	1	4585912	1	1	1
R_3L1NvnTZx2ZnuQn	Default Response Set	Anonymous			24.35.207.53	0	2016-05-20 23:42:26	2016-05-20 23:49:07	1	2577138	1	1	1
R_PTonez4Hellzr1f	Default Response Set	Anonymous			73.182.13.108	0	2016-05-20 23:36:07	2016-05-20 23:49:35	1	5077345	1	1	1
R_2PptzscPDf8XJuX	Default Response Set	Anonymous			171.159.64.10	0	2016-05-20 23:20:50	2016-05-20 23:49:46	1	3797311	1	1	1
R_427auytrb6Sny2B	Default Response Set	Anonymous			173.72.118.40	0	2016-05-20 23:55:25	2016-05-21 00:01:32	1	862865	1	1	1
R_sduycpBwCnN4QJb	Default Response Set	Anonymous			108.168.105.197	0	2016-05-20 23:55:29	2016-05-21 00:03:56	1	4442080	1	1	1
R_1juLvmtsbOUzX1F	Default Response Set	Anonymous			74.199.114.130	0	2016-05-21 00:12:36	2016-05-21 00:24:22	1	8462254	1	1	1
R_3eaaVuxhXMBmnAl	Default Response Set	Anonymous			98.191.11.98	0	2016-05-21 00:22:26	2016-05-21 00:29:07	1	8536308	1	1	1
R_1dmpaDomHUKS5Ka	Default Response Set	Anonymous			67.169.93.54	0	2016-05-21 00:23:32	2016-05-21 00:30:35	1	4755407	1	1	1
R_2t4BryRkZlUS9R2	Default Response Set	Anonymous			79.75.49.106	0	2016-05-21 00:26:26	2016-05-21 00:32:17	1	1734011	1	1	1	purple	light blue	light blue	black	purple	dark green	blue	blue	purple	black	green	green	purple	yellow		dark blue	yellow	green	blue	cyan	light blue		red	purple	gray	dark blue	green	pink	gray	light green	black	dark blue	brown	red		blue
R_25sjz6unFs1Ciqj	Default Response Set	Anonymous			184.89.230.184	0	2016-05-21 00:21:23	2016-05-21 00:36:06	1	3785403	1	1	1
R_1giEVelONgrqzWw	Default Response Set	Anonymous			75.108.141.118	0	2016-05-21 00:33:43	2016-05-21 00:39:54	1	1568929	1	1	1
R_1JXHgxcFEmnzVf0	Default Response Set	Anonymous			104.34.238.21	0	2016-05-21 00:40:03	2016-05-21 00:50:29	1	619627	1	1	1
R_WvNEx9IXG0HCmel	Default Response Set	Anonymous			64.114.231.160	0	2016-05-21 00:45:18	2016-05-21 00:58:32	1	809420	1	1	1
R_DCrEMrgh0Z0a96F	Default Response Set	Anonymous			8.31.230.7	0	2016-05-21 00:48:40	2016-05-21 01:01:56	1	9176779	1	1	1
R_1CHMfUWb367BXQg	Default Response Set	Anonymous			94.10.232.62	0	2016-05-21 00:41:48	2016-05-21 01:02:57	1	740709	1	1	1
R_3rVeVMsrv2zd3j6	Default Response Set	Anonymous			64.237.51.163	0	2016-05-21 00:55:04	2016-05-21 01:04:56	1	8816670	1	1	1	bright purple	light blue	light blue	brown	bright purple	blue-green	blue	purple	purple	brown	pastel green	blue-green	purplish blue	beige	green	bluish-purple	pale peach	grayish blue-green	blue	blue	light blue	brick	rose	purple	dark rose	dark blue	greenish gray	rose	lavender	light green	navy blue	gray-blue	brown	bright red	yellow	blue
R_0NyMh2srTLN0mPL	Default Response Set	Anonymous			70.114.240.59	0	2016-05-21 01:04:25	2016-05-21 01:12:25	1	2443040	1	1	1
R_3jTdHlFaSySK4Sw	Default Response Set	Anonymous			199.164.58.10	0	2016-05-21 01:05:06	2016-05-21 01:14:19	1	3383104	1	1	1
R_3PhPT4ZSyvLqoyN	Default Response Set	Anonymous			75.38.195.6	0	2016-05-21 01:12:54	2016-05-21 01:20:18	1	2732339	1	1	1
R_22xMzgXF9HEYsN5	Default Response Set	Anonymous			64.231.184.8	0	2016-05-21 01:26:14	2016-05-21 01:37:53	1	8784192	1	1	1
R_2S02TfFTXbYAmE5	Default Response Set	Anonymous			173.191.156.53	0	2016-05-21 01:39:02	2016-05-21 01:47:58	1	3372114	1	1	1
R_1QAwfa1GiR2LLbj	Default Response Set	Anonymous			173.218.226.208	0	2016-05-21 01:37:13	2016-05-21 01:49:31	1	8940920	1	1	1
R_1FliCRFfOQ1ch5S	Default Response Set	Anonymous			174.52.161.247	0	2016-05-21 01:56:33	2016-05-21 02:03:14	1	5721907	1	1	1
R_3k0touWnbUXdRfj	Default Response Set	Anonymous			68.199.212.164	0	2016-05-21 01:55:55	2016-05-21 02:03:20	1	7937900	1	1	1
R_C3ULyNmZNBgs9wJ	Default Response Set	Anonymous			104.5.11.0	0	2016-05-21 01:54:55	2016-05-21 02:07:04	1	8997010	1	1	1
R_1DHkbIgeUdSblcH	Default Response Set	Anonymous			66.27.145.179	0	2016-05-21 01:48:58	2016-05-21 02:07:52	1	5507785	1	1	1
R_BxJyo9b0l1Zg6QN	Default Response Set	Anonymous			177.228.127.246	0	2016-05-21 01:59:07	2016-05-21 02:08:04	1	6353758	1	1	1
R_OKly4vv7YrUD1AJ	Default Response Set	Anonymous			96.42.175.40	0	2016-05-21 01:49:42	2016-05-21 02:10:20	1	6104984	1	1	1
R_2itMsEjGSADhO6J	Default Response Set	Anonymous			198.84.181.185	0	2016-05-21 02:05:09	2016-05-21 02:13:32	1	4501812	1	1	1
R_3ktcLQr7O4Z735H	Default Response Set	Anonymous			76.116.224.243	0	2016-05-21 02:09:23	2016-05-21 02:14:25	1	114242	1	1	1
R_3lLgekfZa0DMenS	Default Response Set	Anonymous			24.111.148.40	0	2016-05-21 02:01:17	2016-05-21 02:16:38	1	3462893	1	1	1
R_1pMZ7MSviNqcvoO	Default Response Set	Anonymous			71.236.11.127	0	2016-05-21 02:11:07	2016-05-21 02:18:10	1	7833352	1	1	1
R_2aJLrgew9W2yIf2	Default Response Set	Anonymous			72.196.17.68	0	2016-05-21 02:15:18	2016-05-21 02:21:18	1	6215508	1	1	1
R_2U5iuP7lUQp97VG	Default Response Set	Anonymous			68.232.248.26	0	2016-05-21 02:17:46	2016-05-21 02:23:54	1	9341407	1	1	1
R_3Nyprx3dWeVCjDD	Default Response Set	Anonymous			70.173.251.151	0	2016-05-21 02:14:34	2016-05-21 02:28:03	1	732816	1	1	1
R_3MrJnpTcAa7IXUg	Default Response Set	Anonymous			73.193.86.217	0	2016-05-21 02:27:07	2016-05-21 02:35:24	1	7013470	1	1	1
R_1CxxH03RlTnrKbD	Default Response Set	Anonymous			24.255.102.203	0	2016-05-21 02:22:36	2016-05-21 02:39:13	1	5739515	1	1	1
R_3Ea2BKIWJ40EZHH	Default Response Set	Anonymous			172.0.165.119	0	2016-05-21 02:34:50	2016-05-21 02:43:22	1	6882839	1	1	1
R_1Ecd5x0oz95PCGD	Default Response Set	Anonymous			74.130.64.177	0	2016-05-21 02:32:41	2016-05-21 02:44:42	1	7113153		1	1
R_bjzE6EcGza0deRH	Default Response Set	Anonymous			206.55.185.248	0	2016-05-21 02:41:53	2016-05-21 02:53:49	1	6655592	1	1	1
R_2ruaiMMvBqIt9ls	Default Response Set	Anonymous			107.13.61.217	0	2016-05-21 02:44:04	2016-05-21 02:54:16	1	4173558	1	1
R_z0xRB4WUcqbK4SJ	Default Response Set	Anonymous			98.183.232.41	0	2016-05-21 02:45:36	2016-05-21 03:06:12	1	1078387	1	1	1
R_2U9hSVVLcR5y31Y	Default Response Set	Anonymous			68.8.190.103	0	2016-05-21 02:59:00	2016-05-21 03:06:13	1	4951720	1	1	1
R_2uq5KCI42UZDGTo	Default Response Set	Anonymous			73.18.152.209	0	2016-05-21 03:16:14	2016-05-21 03:24:54	1	2006880	1	1	1
R_12mtGq2uQh1WrRi	Default Response Set	Anonymous			96.8.175.73	0	2016-05-21 03:15:15	2016-05-21 03:28:08	1	9533601	1	1	1	purple	blue	light blue	dark green	pink	black	blue	blue	purple	brown	green	light green	purple	peach	green	blue	peach	dark green	blue	blue	light blue	brown	red	purple	purple	navy blue	green	salmon	white	lime green	navy	black	brown	red	yellow	blue
R_2cozO0C8ObsTTCA	Default Response Set	Anonymous			99.157.102.220	0	2016-05-21 03:25:58	2016-05-21 03:33:57	1	240649	1	1	1
R_3qfD2r9FXYMmvTY	Default Response Set	Anonymous			50.90.160.110	0	2016-05-21 03:30:16	2016-05-21 03:48:12	1	3482676	1	1	1
R_2OGQhtipmPwoQyK	Default Response Set	Anonymous			98.210.226.245	0	2016-05-21 03:38:39	2016-05-21 03:49:04	1	7616338	1	1	1
R_1i1Xya6ZbT3E6Ar	Default Response Set	Anonymous			71.8.118.238	0	2016-05-21 03:36:32	2016-05-21 03:50:31	1	3943269	1	1	1
R_3MQpikxXKJZs0Lt	Default Response Set	Anonymous			194.82.172.26	0	2016-05-21 03:47:12	2016-05-21 03:52:49	1	8778759	1	1	1
R_1Lv4gAPySdYHpv4	Default Response Set	Anonymous			96.245.12.126	0	2016-05-21 03:46:03	2016-05-21 03:53:35	1	1281705	1	1	1
R_z1j0nXqgOEMWQAp	Default Response Set	Anonymous			76.188.232.127	0	2016-05-21 03:42:15	2016-05-21 03:55:20	1	1105304	1	1	1
R_3dJNAmOpp6mjfCQ	Default Response Set	Anonymous			68.172.215.207	0	2016-05-21 03:58:39	2016-05-21 04:08:49	1	7236836	1	1	1
R_3iUPVrwcAe8iXXU	Default Response Set	Anonymous			162.228.25.192	0	2016-05-21 04:05:38	2016-05-21 04:12:31	1	885246	1	1	1
R_2dW296HiKh5ftbe	Default Response Set	Anonymous			173.88.212.50	0	2016-05-21 04:03:13	2016-05-21 04:13:17	1	3151105	1	1	1
R_2xF4aLkZR9EuO9c	Default Response Set	Anonymous			58.10.248.203	0	2016-05-21 04:02:59	2016-05-21 04:15:44	1	3378320	1	1	1
R_24vgYlwRHFcwELU	Default Response Set	Anonymous			70.194.11.19	0	2016-05-21 04:08:01	2016-05-21 04:18:23	1	1742585	1	1	1
R_Uu4drDqvFyUsBeV	Default Response Set	Anonymous			76.0.148.185	0	2016-05-21 04:01:45	2016-05-21 04:20:15	1	7698961	1	1	1
R_AEyXXOtoVeSwuFb	Default Response Set	Anonymous			50.131.179.212	0	2016-05-21 04:11:01	2016-05-21 04:21:15	1	9128431	1
R_3HHBezNlLg3pqZa	Default Response Set	Anonymous			50.232.136.34	0	2016-05-21 04:07:53	2016-05-21 04:24:19	1	6740977	1	1	1
R_3EAXC1jAfjls5rU	Default Response Set	Anonymous			172.218.129.175	0	2016-05-21 04:12:51	2016-05-21 04:25:16	1	3349010	1	1	1
R_3KBhPqqgTwCHSKI	Default Response Set	Anonymous			97.125.208.229	0	2016-05-21 04:19:38	2016-05-21 04:28:24	1	1370146	1	1	1
R_xhiq4ULr8AjuGPf	Default Response Set	Anonymous			96.59.228.50	0	2016-05-21 04:22:35	2016-05-21 04:30:32	1	9889343	1	1	1
R_1OSMXGp16FNZ1JU	Default Response Set	Anonymous			66.190.10.156	0	2016-05-21 04:27:27	2016-05-21 04:32:56	1	9688144	1	1	1
R_1H1T5NBmmQtBmj4	Default Response Set	Anonymous			99.195.193.86	0	2016-05-21 04:17:27	2016-05-21 04:34:58	1	6130741	1	1	1
R_1pQBhLXWT7COSj8	Default Response Set	Anonymous			71.95.56.236	0	2016-05-21 04:21:32	2016-05-21 04:35:06	1	7291632	1	1	1
R_2fuQytNePiQ18uT	Default Response Set	Anonymous			74.67.181.197	0	2016-05-21 04:28:31	2016-05-21 04:35:09	1	2448022	1	1	1
R_2EutU03RSjFFCh8	Default Response Set	Anonymous			99.2.69.161	0	2016-05-21 04:26:45	2016-05-21 04:36:56	1	319589	1	1	1	pink	light blue	baby blue	olive green	hot pink	dark blue-green	blue	purple	purple	green-brown	blue-gray	Caribbean blue	purple with a blue tinge	light skin-colored	blue-gray	purple	tan	blue-gray	blue	blue	sky blue	red-orange	red-pink	hot pink	light purple	royal blue	blue-gray	pink	white	turquoise	navy blue	dark blue with tinge of gray	olive green	red-orange	straw	cobalt
R_VXy87YuoubLt1O9	Default Response Set	Anonymous			122.52.20.126	0	2016-05-21 04:29:34	2016-05-21 04:38:16	1	9789809	1	1	1
R_2c7dc1oexo9d1Q5	Default Response Set	Anonymous			68.148.53.131	0	2016-05-21 04:30:56	2016-05-21 04:44:59	1	8683283	1	1	1
R_PTLQcudSyEJd85j	Default Response Set	Anonymous			172.56.12.208	0	2016-05-21 04:36:10	2016-05-21 04:49:19	1	8555098	1	1	1
R_1f8aoRYDVrdgBUR	Default Response Set	Anonymous			71.59.86.151	0	2016-05-21 04:38:12	2016-05-21 04:49:58	1	3674878	1	1	1
R_3gS1Irn1zqaquO0	Default Response Set	Anonymous			50.240.2.125	0	2016-05-21 04:45:19	2016-05-21 04:53:02	1	6799591	1	1	1
R_31act2F20dLVuX1	Default Response Set	Anonymous			47.32.76.254	0	2016-05-21 04:41:39	2016-05-21 04:54:17	1	8059832	1	1	1
R_1lygV9s9IsXfhLi	Default Response Set	Anonymous			174.2.222.23	0	2016-05-21 04:47:29	2016-05-21 04:56:10	1	7085054	1	1	1
R_3gOw6tAuBXGw8yc	Default Response Set	Anonymous			50.105.149.149	0	2016-05-21 04:49:09	2016-05-21 04:59:45	1	9294055	1	1	1
R_2bWyCdYJhq0I5zW	Default Response Set	Anonymous			75.70.225.152	0	2016-05-21 04:54:41	2016-05-21 05:02:14	1	7871970	1	1	1
R_snc8WDr12mzzTWh	Default Response Set	Anonymous			104.12.10.146	0	2016-05-21 04:50:09	2016-05-21 05:05:35	1	3058756	1	1	1
R_cYzRpMZ8lakpNxn	Default Response Set	Anonymous			73.213.143.96	0	2016-05-21 04:57:34	2016-05-21 05:10:29	1	5121253	1	1	1
R_1qXq7QeY9tZuzu3	Default Response Set	Anonymous			98.199.133.127	0	2016-05-21 05:02:28	2016-05-21 05:14:35	1	2113495	1	1	1
R_2tsVtWRpZEVrdiX	Default Response Set	Anonymous			96.59.109.47	0	2016-05-21 05:02:29	2016-05-21 05:19:23	1	470682	1	1	1
R_3PyPmy9NYjofIfQ	Default Response Set	Anonymous			104.4.110.47	0	2016-05-21 05:14:09	2016-05-21 05:21:31	1	8778735	1	1	1
R_2SACmFrcZUiAhsN	Default Response Set	Anonymous			70.44.114.98	0	2016-05-21 05:12:07	2016-05-21 05:21:52	1	9546989	1	1	1
R_29tzSs0mUka0fkn	Default Response Set	Anonymous			107.4.187.147	0	2016-05-21 04:57:31	2016-05-21 05:22:15	1	7455895	1	1	1
R_1Tjz25OoyJadn3z	Default Response Set	Anonymous			104.57.0.49	0	2016-05-21 05:16:52	2016-05-21 05:22:43	1	2906289	1	1	1
R_DIA9vvdlWa6DM6R	Default Response Set	Anonymous			67.246.117.190	0	2016-05-21 05:14:44	2016-05-21 05:23:31	1	8366223	1	1	1
R_1gI5J4H49Gc3n6d	Default Response Set	Anonymous			97.91.87.207	0	2016-05-21 05:17:52	2016-05-21 05:24:17	1	3629473	1	1	1
R_1ib4jwD84X89TgH	Default Response Set	Anonymous			73.152.90.42	0	2016-05-21 05:15:02	2016-05-21 05:25:00	1	3716387	1	1	1
R_2Se34Tw8DEhXuu2	Default Response Set	Anonymous			107.15.36.214	0	2016-05-21 05:18:39	2016-05-21 05:28:03	1	643897	1	1	1
R_ZHQUKY6QH9u7DH3	Default Response Set	Anonymous			173.26.114.109	0	2016-05-21 05:14:45	2016-05-21 05:31:02	1	9656863	1	1	1
R_3Gv8GiuQkAfP6eN	Default Response Set	Anonymous			73.135.3.34	0	2016-05-21 05:22:01	2016-05-21 05:31:18	1	4444557	1	1	1
R_6J4ydLMjIP8cqQh	Default Response Set	Anonymous			96.18.140.48	0	2016-05-21 05:23:46	2016-05-21 05:32:07	1	4299960	1	1
R_2QLFtHsgHsk9qt0	Default Response Set	Anonymous			99.163.25.197	0	2016-05-21 05:19:22	2016-05-21 05:34:42	1	5443293	1	1	1
R_1LRPxjJp5B49k3F	Default Response Set	Anonymous			96.39.134.186	0	2016-05-21 05:28:38	2016-05-21 05:37:01	1	9606044	1	1	1
R_2Se4r2AMg88jpLW	Default Response Set	Anonymous			207.62.170.215	0	2016-05-21 05:30:10	2016-05-21 05:37:31	1	2782882	1	1	1
R_1GHtZln1A85ac8m	Default Response Set	Anonymous			216.160.179.135	0	2016-05-21 05:35:58	2016-05-21 05:43:02	1	5245969	1		1
R_2v0aimLO6XlJz81	Default Response Set	Anonymous			66.117.213.186	0	2016-05-21 05:37:29	2016-05-21 05:47:55	1	2743981	1	1	1
R_30hEabRVBrPyiZg	Default Response Set	Anonymous			108.243.30.138	0	2016-05-21 05:43:17	2016-05-21 05:53:17	1	1815953	1	1	1
R_2v1FPO7urJOaNpK	Default Response Set	Anonymous			76.120.218.93	0	2016-05-21 05:39:51	2016-05-21 05:53:35	1	2576876	1	1	1
R_1pDnAEJIxjgZ67C	Default Response Set	Anonymous			71.173.14.97	0	2016-05-21 05:48:54	2016-05-21 05:56:54	1	7146749	1	1	1
R_2QrfP7figUtdUY8	Default Response Set	Anonymous			72.183.197.5	0	2016-05-21 05:46:38	2016-05-21 05:59:03	1	9868903	1	1	1
R_3q9wFCyLOIS2lRM	Default Response Set	Anonymous			162.247.208.177	0	2016-05-21 05:51:31	2016-05-21 06:05:45	1	2504785	1	1	1	hot pink	light blue	light blue	greenish brown	hot pink	hunter green	royal blue	purple	purple	greenish brown	mint	teal	blueish purple	peach	dusty teal	violet	peach	dusty blue green	blue	sea blue	light blue	orangish brown	pink	hot pink	dusty rose	royal blue	dusty teal	rose	light grey	mint	dark blue	very dark purple	burnt sienna	red	yellow	blue
R_2RPLTdGb128zwMy	Default Response Set	Anonymous			99.117.184.212	0	2016-05-21 05:52:00	2016-05-21 06:06:20	1	8359787	1	1	1
R_2Eb24s1Ewkqpb75	Default Response Set	Anonymous			50.141.19.163	0	2016-05-21 05:56:32	2016-05-21 06:09:42	1	182671	1	1	1
R_2Ucmw1ilcX59GNW	Default Response Set	Anonymous			151.202.49.45	0	2016-05-21 06:10:59	2016-05-21 06:18:29	1	6979707	1	1	1
R_3hhHjO6KCvWtQtl	Default Response Set	Anonymous			73.67.187.202	0	2016-05-21 06:01:39	2016-05-21 06:20:53	1	6563393	1	1	1
R_3nuOflsJ5auSKjo	Default Response Set	Anonymous			70.52.2.39	0	2016-05-21 06:18:52	2016-05-21 06:27:44	1	912058	1	1	1
R_RD00kttOMHvg20V	Default Response Set	Anonymous			68.224.178.98	0	2016-05-21 06:28:33	2016-05-21 06:32:54	1	9299843	1	1	1
R_9zbyvicPxL5jD4B	Default Response Set	Anonymous			76.116.212.141	0	2016-05-21 06:36:22	2016-05-21 06:41:03	1	4962364	1	1	1
R_2c8AJFEZGI2Xt0M	Default Response Set	Anonymous			67.246.151.211	0	2016-05-21 06:34:59	2016-05-21 06:41:36	1	95352	1	1	1
R_2QszqddUNr5KJX9	Default Response Set	Anonymous			172.1.201.34	0	2016-05-21 06:31:05	2016-05-21 06:44:53	1	7525550	1	1	1
R_AG1JnMyfz7DxWYp	Default Response Set	Anonymous			24.69.85.192	0	2016-05-21 06:36:19	2016-05-21 06:45:55	1	8775611	1	1	1
R_2V41k88dQk21arC	Default Response Set	Anonymous			184.89.144.190	0	2016-05-21 06:33:40	2016-05-21 06:46:38	1	4368204	1	1	1
R_3CW8JItK8aOPX1Y	Default Response Set	Anonymous			99.194.39.81	0	2016-05-21 06:41:33	2016-05-21 06:48:06	1	3148807	1	1	1
R_1Du2J5p2bfaJNnU	Default Response Set	Anonymous			173.59.189.63	0	2016-05-21 06:25:47	2016-05-21 06:48:31	1	2960775	1	1	1
R_22GklpGQm5dbN3z	Default Response Set	Anonymous			67.162.50.4	0	2016-05-21 06:48:06	2016-05-21 06:55:29	1	2139120	1	1	1
R_10PB9MufibFpbfl	Default Response Set	Anonymous			104.181.37.32	0	2016-05-21 06:45:19	2016-05-21 06:55:43	1	7130393	1	1	1	pink	blue	blue	desertbrown	bubblegum	green	ocean	violet	pink	dirtbrown	kiwi	green		peach	kiwi	blue	mango	greenblue	blue		airblue	teal	peach	pink	pink		grass	pink	white	green	dark blue	grey	brown	cherry	mustard	seabreeze
R_PLip1wlgALxKiKB	Default Response Set	Anonymous			99.231.73.249	0	2016-05-21 06:58:12	2016-05-21 07:04:48	1	5695180	1	1	1
R_A5nBAN6apuxid0t	Default Response Set	Anonymous			96.50.17.246	0	2016-05-21 07:00:51	2016-05-21 07:06:13	1	7745700	1	1	1
R_1Cyy0kCsEsavzq9	Default Response Set	Anonymous			50.129.205.15	0	2016-05-21 06:53:33	2016-05-21 07:06:48	1	1851242	1	1	1
R_2X4ouV3fYPZ5CWO	Default Response Set	Anonymous			75.142.222.254	0	2016-05-21 07:04:46	2016-05-21 07:13:51	1	4716573	1	1	1
R_2wLyGYdvyQXg4x9	Default Response Set	Anonymous			72.229.226.106	0	2016-05-21 07:07:41	2016-05-21 07:16:41	1	9907218	1	1	1
R_2ztPnBKqTRLTDQq	Default Response Set	Anonymous			50.154.40.145	0	2016-05-21 07:17:42	2016-05-21 07:27:38	1	856320	1	1	1
R_D80X1wC7pwrxX8d	Default Response Set	Anonymous			73.182.74.170	0	2016-05-21 07:23:37	2016-05-21 07:30:19	1	5100463	1	1	1
R_1flqh693MMe2rsh	Default Response Set	Anonymous			184.5.140.116	0	2016-05-21 07:07:59	2016-05-21 07:34:57	1	1542038	1	1	1
R_1lgh749oqlY7Dto	Default Response Set	Anonymous			72.187.35.227	0	2016-05-21 07:15:28	2016-05-21 07:37:39	1	1658087	1	1	1
R_1Clsbt2YzVBFdwa	Default Response Set	Anonymous			98.246.79.238	0	2016-05-21 07:14:28	2016-05-21 07:39:24	1	4471622	1	1	1
R_x60RRDU6FRkf8fD	Default Response Set	Anonymous			98.124.111.78	0	2016-05-21 07:42:03	2016-05-21 07:49:59	1	1970092	1	1	1
R_2U46XXpQzpyB7Zb	Default Response Set	Anonymous			174.23.212.174	0	2016-05-21 07:41:33	2016-05-21 07:50:56	1	4948927	1	1	1
R_269lRZ2AT4oT21m	Default Response Set	Anonymous			69.23.144.125	0	2016-05-21 07:43:50	2016-05-21 07:53:33	1	7120199	1	1	1
R_9TziwgmQKXpi98t	Default Response Set	Anonymous			70.105.253.173	0	2016-05-21 07:35:02	2016-05-21 08:02:29	1	9524555	1	1	1
R_pt7JGi6DM1QGwmJ	Default Response Set	Anonymous			73.77.30.219	0	2016-05-21 07:53:40	2016-05-21 08:10:51	1	3405463	1	1	1
R_24x7vQHJp6NXFcA	Default Response Set	Anonymous			75.141.228.91	0	2016-05-21 08:01:37	2016-05-21 08:15:15	1	9368735	1	1	1
R_3IVJpe1vJZFOwZD	Default Response Set	Anonymous			172.4.166.247	0	2016-05-21 07:59:35	2016-05-21 08:17:05	1	1564365	1	1	1
R_2dnYe2g5EHJOGjk	Default Response Set	Anonymous			75.82.121.234	0	2016-05-21 08:07:52	2016-05-21 08:20:21	1	8825465	1	1	1
R_1ePt16Res1Lui4i	Default Response Set	Anonymous			97.84.77.42	0	2016-05-21 08:14:09	2016-05-21 08:22:03	1	8875417	1	1	1
R_2wTbr353vmV213h	Default Response Set	Anonymous			82.6.49.175	0	2016-05-21 08:15:47	2016-05-21 08:27:09	1	8826167	1	1	1
R_2dNgVgGJBNbzUgW	Default Response Set	Anonymous			172.56.7.255	0	2016-05-21 08:09:03	2016-05-21 08:28:16	1	384386	1	1	1
R_2arAdmnlzvNNIZv	Default Response Set	Anonymous			71.173.6.215	0	2016-05-21 08:32:29	2016-05-21 08:41:36	1	6320836	1	1	1
R_1GN9dUYEtrcaLQQ	Default Response Set	Anonymous			167.187.101.222	0	2016-05-21 08:31:52	2016-05-21 08:44:38	1	8005567	1	1	1
R_3lyovqRj4M5mkCr	Default Response Set	Anonymous			107.215.58.159	0	2016-05-21 08:42:29	2016-05-21 08:49:50	1	1710376	1	1	1
R_1IYFreKKIRWWJx6	Default Response Set	Anonymous			206.248.51.171	0	2016-05-21 08:57:52	2016-05-21 09:03:31	1	8740041	1	1	1
R_1jqWni0BufIhTe6	Default Response Set	Anonymous			172.248.209.105	0	2016-05-21 08:54:19	2016-05-21 09:03:51	1	190908	1	1	1
R_3DeaVxpzjeetr44	Default Response Set	Anonymous			24.52.42.47	0	2016-05-21 08:49:20	2016-05-21 09:04:26	1	463751	1	1	1
R_3MaLxWDoQ0LwwYy	Default Response Set	Anonymous			108.94.37.108	0	2016-05-21 08:54:40	2016-05-21 09:12:19	1	7639611	1	1	1
R_3KDRkNsN4Z8Mmde	Default Response Set	Anonymous			24.205.144.89	0	2016-05-21 09:23:57	2016-05-21 09:32:27	1	8266327	1	1	1
R_ClScWfzQguOqTZv	Default Response Set	Anonymous			185.48.76.57	0	2016-05-21 09:13:51	2016-05-21 09:36:11	1	4990246	1	1	1
R_1QG7yaZtvrWoZiP	Default Response Set	Anonymous			113.255.172.120	0	2016-05-21 09:20:33	2016-05-21 09:37:31	1	2065635	1	1	1
R_vP4bbaczyh3MciR	Default Response Set	Anonymous			70.178.57.119	0	2016-05-21 09:35:33	2016-05-21 09:43:22	1	4595265	1	1	1
R_3F4ehkfv6FavHpO	Default Response Set	Anonymous			173.71.159.49	0	2016-05-21 09:36:09	2016-05-21 10:00:13	1	3870093	1	1	1
R_2BqVYFJmTUPNBGQ	Default Response Set	Anonymous			70.179.42.35	0	2016-05-21 09:33:25	2016-05-21 10:02:17	1	8925304	1	1	1
R_2DTyBYskNhLIUit	Default Response Set	Anonymous			90.218.187.175	0	2016-05-21 10:04:01	2016-05-21 10:09:30	1	769344	1	1	1
R_24CaoV90OokwgZ9	Default Response Set	Anonymous			75.100.54.47	0	2016-05-21 10:15:53	2016-05-21 10:24:49	1	5352416	1	1	1
R_2DZyXFtE4Q480XC	Default Response Set	Anonymous			68.113.75.185	0	2016-05-21 09:53:54	2016-05-21 10:29:38	1	1545328	1	1	1
R_2OISYn97SQzpeZa	Default Response Set	Anonymous			24.140.55.97	0	2016-05-21 10:20:39	2016-05-21 10:36:49	1	7614043	1	1	1
R_2fdhsrfd3B01oTy	Default Response Set	Anonymous			203.57.213.251	0	2016-05-21 10:48:36	2016-05-21 11:02:35	1	9829317	1	1	1
R_2En0eFGeDRqlOGe	Default Response Set	Anonymous			92.236.237.174	0	2016-05-21 11:17:27	2016-05-21 11:27:34	1	3818317	1	1	1
R_25RaBqdZPy6GQLO	Default Response Set	Anonymous			173.51.73.117	0	2016-05-21 11:08:16	2016-05-21 11:31:46	1	8908359	1	1	1
R_29uZBxSqnWBTJX4	Default Response Set	Anonymous			205.164.4.70	0	2016-05-21 11:16:14	2016-05-21 11:32:43	1	4799984	1	1	1
R_ZqvcZ9556x9LVa9	Default Response Set	Anonymous			108.221.209.255	0	2016-05-21 11:31:46	2016-05-21 11:41:16	1	2388123	1	1	1
R_74hlCEy3In6R5st	Default Response Set	Anonymous			82.25.179.133	0	2016-05-21 11:42:52	2016-05-21 11:49:56	1	5977045	1	1	1
R_3k6ubcKDmZmlv9K	Default Response Set	Anonymous			96.52.112.147	0	2016-05-21 11:40:15	2016-05-21 11:52:34	1	7218242	1	1	1
R_1JEdBU98H7mvc0t	Default Response Set	Anonymous			83.70.54.122	0	2016-05-21 11:50:42	2016-05-21 12:10:21	1	1759729	1	1	1	fushia	blue	light sky blue	deep forest green	hot pink	black	royal blue	deep violet	violet	black	egg shell blue	teal	periwinkle blue	soft beige	forest green	midnight blue	light sand	soft black	deep blue	dark sky blue	dark sky blue	burgundy	baby pink	violet	soft purple	night blue	deep teal	fleshy pink	pale blue	sea green	midnight blue	midnight blue	earth	scarlett	sunlight yellow	deep blue
R_1OVnUTCaMNwY3eK	Default Response Set	Anonymous			63.140.96.38	0	2016-05-21 12:00:26	2016-05-21 12:15:41	1	9255480	1	1	1
R_2XjJmgdu7sUAmKT	Default Response Set	Anonymous			92.7.212.175	0	2016-05-21 12:24:25	2016-05-21 12:36:10	1	7739898	1	1	1
R_3mdUAtZy5WOFWUJ	Default Response Set	Anonymous			99.109.12.241	0	2016-05-21 12:17:19	2016-05-21 12:37:25	1	5167371	1	1	1
R_10Mmq9Le2lU9q1X	Default Response Set	Anonymous			82.33.191.92	0	2016-05-21 12:27:00	2016-05-21 12:38:25	1	1399810	1	1	1
R_24Bjgh3hKUW6KpS	Default Response Set	Anonymous			144.46.104.12	0	2016-05-21 12:34:48	2016-05-21 12:43:56	1	8985344	1	1	1
R_1IFSjfFcnbH6rAK	Default Response Set	Anonymous			99.233.23.99	0	2016-05-21 12:40:00	2016-05-21 12:46:09	1	3955255	1	1	1
R_12iftv4Wc5WDHwv	Default Response Set	Anonymous			73.40.51.44	0	2016-05-21 12:43:49	2016-05-21 12:56:16	1	231842	1	1	1
R_211z2qWh8Lpv9jj	Default Response Set	Anonymous			173.206.18.106	0	2016-05-21 13:02:50	2016-05-21 13:08:33	1	987761	1	1	1
R_3kjjhqHUa2LQjNl	Default Response Set	Anonymous			66.91.185.112	0	2016-05-21 12:50:37	2016-05-21 13:10:17	1	6668815	1	1	1
R_2uOs1CbKwq07f8A	Default Response Set	Anonymous			109.176.236.98	0	2016-05-21 12:57:51	2016-05-21 13:14:11	1	9405092	1	1	1
R_3e2ZvyDwGafmM4p	Default Response Set	Anonymous			217.43.209.146	0	2016-05-21 13:04:43	2016-05-21 13:15:35	1	5063036	1	1	1
R_t0yZGv4VRHQiQ5X	Default Response Set	Anonymous			70.28.224.180	0	2016-05-21 13:19:28	2016-05-21 13:34:27	1	5968983	1	1	1
R_xzNtCVW10jpWrx7	Default Response Set	Anonymous			78.19.37.83	0	2016-05-21 13:31:44	2016-05-21 13:38:20	1	6980942	1	1	1
R_1NwBlLmm8pNmAF9	Default Response Set	Anonymous			69.180.84.248	0	2016-05-21 13:41:18	2016-05-21 13:46:50	1	3487024	1	1	1
R_6g2mhc34Eev7V1T	Default Response Set	Anonymous			76.106.11.30	0	2016-05-21 13:40:05	2016-05-21 13:49:07	1	23195	1	1	1
R_2Cjfzz2gKEdf9Wi	Default Response Set	Anonymous			81.108.185.71	0	2016-05-21 13:56:43	2016-05-21 14:07:14	1	2018059		1	1
R_3O9c1d9jXlJeVb7	Default Response Set	Anonymous			74.235.116.79	0	2016-05-21 13:49:44	2016-05-21 14:12:45	1	6574799	1	1	1
R_20YyRFZYXtKcU1h	Default Response Set	Anonymous			70.127.161.108	0	2016-05-21 14:32:19	2016-05-21 14:40:22	1	6719476	1	1	1
R_24ipamrrRJ1wG5A	Default Response Set	Anonymous			78.33.166.171	0	2016-05-21 14:34:16	2016-05-21 14:41:46	1	6146577	1	1	1
R_1i3uvA2DlUX5ktF	Default Response Set	Anonymous			24.147.163.10	0	2016-05-21 14:37:52	2016-05-21 14:44:36	1	9371472	1	1	1
R_1goozbIatqfYwrg	Default Response Set	Anonymous			68.113.204.242	0	2016-05-21 14:43:28	2016-05-21 14:50:10	1	7910025	1	1	1
R_3p4M2VutnU5347O	Default Response Set	Anonymous			72.198.87.175	0	2016-05-21 14:41:59	2016-05-21 14:55:41	1	1515487	1	1	1
R_3hmUfeBRUbyA56e	Default Response Set	Anonymous			208.107.216.130	0	2016-05-21 14:51:38	2016-05-21 14:58:53	1	7803835	1	1	1
R_ZwMJIV3S7MmHMAh	Default Response Set	Anonymous			95.134.21.140	0	2016-05-21 14:17:12	2016-05-21 14:59:30	1	5737252	1	1	1
R_8IzKiDBsbAz0E9j	Default Response Set	Anonymous			70.82.3.59	0	2016-05-21 14:55:52	2016-05-21 15:01:07	1	5401837	1	1	1
R_UXhXPb35aLOt9QZ	Default Response Set	Anonymous			24.212.181.38	0	2016-05-19 20:20:53	2016-05-21 15:06:19	1	5937826	1	1	1
R_2uQK7a5SGUkjL6c	Default Response Set	Anonymous			173.216.5.186	0	2016-05-21 15:00:31	2016-05-21 15:07:10	1	5197921	1	1	1
R_3GqOPTrTtFqwFv6	Default Response Set	Anonymous			71.127.201.22	0	2016-05-21 15:02:30	2016-05-21 15:09:49	1	1408680	1	1	1	violet	light blue	sky blue	dark green	purple	green	royal blue	blue	purple	brown	white	teal	purple	beige	teal	dark blue	beige	dark green	royal blue	blue	blue	orange	peach	hot pink	light purple	navy blue	green	peach	white	teal	navy blue	dark gray	brown	red	yellow	royal blue
R_1pFCFjsPrZhl83e	Default Response Set	Anonymous			86.6.148.226	0	2016-05-21 15:07:01	2016-05-21 15:14:02	1	3808302	1	1	1
R_2bKnglfRXMybnYl	Default Response Set	Anonymous			104.228.143.186	0	2016-05-21 15:08:02	2016-05-21 15:15:42	1	689339	1	1	1
R_cS9J64vFjY9SstX	Default Response Set	Anonymous			173.224.45.64	0	2016-05-21 15:06:23	2016-05-21 15:16:21	1	7418219	1	1	1
R_6M6aBrimd9UehR7	Default Response Set	Anonymous			204.237.110.245	0	2016-05-21 15:04:28	2016-05-21 15:17:43	1	2702642	1	1	1
R_11imMEkrxqeMCHL	Default Response Set	Anonymous			82.44.34.103	0	2016-05-21 15:14:39	2016-05-21 15:19:23	1	786187	1	1	1
R_5da0XsZWdoImUcV	Default Response Set	Anonymous			82.44.34.103	0	2016-05-21 15:19:29	2016-05-21 15:23:18	1	265410	1	1	1
R_33xReFDTiJ7qKz9	Default Response Set	Anonymous			24.247.130.165	0	2016-05-21 15:09:19	2016-05-21 15:25:19	1	7483880	1	1	1
R_1MR66wGn59Ckbk0	Default Response Set	Anonymous			73.86.250.249	0	2016-05-21 14:54:02	2016-05-21 15:35:51	1	6451699	1	1	1
R_2OHJsUPn9qam5QT	Default Response Set	Anonymous			68.51.65.187	0	2016-05-21 15:33:52	2016-05-21 15:44:40	1	4631715	1	1	1
R_3EzZhuwTfqKKUXR	Default Response Set	Anonymous			81.158.11.74	0	2016-05-21 15:41:10	2016-05-21 15:46:30	1	8778855	1	1	1
R_2AXA82bdot923vQ	Default Response Set	Anonymous			174.71.90.187	0	2016-05-21 15:45:40	2016-05-21 15:57:24	1	3682807	1	1	1
R_doNjAtjwObRW3vz	Default Response Set	Anonymous			70.194.139.151	0	2016-05-21 15:55:28	2016-05-21 16:07:00	1	8436965	1	1	1
R_3gNTV5pFFZB6lxA	Default Response Set	Anonymous			73.40.223.219	0	2016-05-21 16:04:55	2016-05-21 16:13:49	1	9019825	1	1	1
R_2YYBh9yo3aqlPme	Default Response Set	Anonymous			194.72.188.154	0	2016-05-21 16:07:43	2016-05-21 16:15:41	1	7675177	1	1	1
R_1GZa4vwThT0jVRV	Default Response Set	Anonymous			85.247.183.45	0	2016-05-21 16:07:19	2016-05-21 16:17:31	1	8716182	1	1	1
R_5at56TpMVUnXbON	Default Response Set	Anonymous			24.217.92.52	0	2016-05-21 16:20:33	2016-05-21 16:29:23	1	9020209	1	1	1
R_3PAYJ5ujRsan8LK	Default Response Set	Anonymous			73.161.196.163	0	2016-05-21 16:25:36	2016-05-21 16:30:49	1	2073140	1	1	1
R_117vWoyZEAH1saX	Default Response Set	Anonymous			204.9.251.166	0	2016-05-21 16:22:30	2016-05-21 16:34:24	1	1905931	1	1	1
R_cBj4SSGFipH618x	Default Response Set	Anonymous			71.115.23.249	0	2016-05-21 16:03:28	2016-05-21 16:36:13	1	448095	1	1	1
R_3Mop81rIN2yo7gx	Default Response Set	Anonymous			24.131.128.60	0	2016-05-21 16:22:14	2016-05-21 16:39:22	1	3354805	1	1	1
R_1f8GuhVvspYRYFT	Default Response Set	Anonymous			50.159.251.188	0	2016-05-21 16:32:53	2016-05-21 16:40:56	1	871607	1	1	1
R_2sbYiAaywaRpJUX	Default Response Set	Anonymous			186.92.41.72	0	2016-05-21 16:01:43	2016-05-21 16:44:09	1	2175443	1	1	1
R_2VwF94hCDNxBGXb	Default Response Set	Anonymous			73.23.190.63	0	2016-05-21 16:38:08	2016-05-21 16:45:44	1	9515520	1	1	1
R_1mEPtMFzzfkp8wE	Default Response Set	Anonymous			173.80.199.218	0	2016-05-21 16:36:49	2016-05-21 16:45:46	1	4059241	1	1	1
R_3dLzbhbWaItXPoa	Default Response Set	Anonymous			173.71.26.41	0	2016-05-21 16:42:54	2016-05-21 16:49:53	1	3243949	1	1	1
R_yWLGYpYmGWIRzPj	Default Response Set	Anonymous			73.10.32.157	0	2016-05-21 16:45:45	2016-05-21 16:54:50	1	6957298	1	1	1
R_XFktOT12UjxBv5n	Default Response Set	Anonymous			70.208.207.194	0	2016-05-21 16:38:38	2016-05-21 16:58:45	1	9036632	1	1	1
R_w5iMLIkcJn3KyYx	Default Response Set	Anonymous			83.71.0.4	0	2016-05-21 16:14:18	2016-05-21 17:04:19	1	1794704	1	1	1
R_1gqdkBXOpbXE0jD	Default Response Set	Anonymous			69.247.69.139	0	2016-05-21 16:58:23	2016-05-21 17:05:29	1	7243319	1	1	1
R_1GynaTn613vugOw	Default Response Set	Anonymous			98.202.87.63	0	2016-05-21 16:50:36	2016-05-21 17:07:29	1	930547	1	1	1
R_27vDhBCmLInU9Rv	Default Response Set	Anonymous			108.122.24.192	0	2016-05-21 16:59:34	2016-05-21 17:14:01	1	1491342	1	1	1
R_1LuL9WfWz7jsL7x	Default Response Set	Anonymous			104.184.193.96	0	2016-05-21 17:05:32	2016-05-21 17:15:25	1	1552550	1	1	1
R_2yp7N6TDUxzAbjt	Default Response Set	Anonymous			86.25.42.24	0	2016-05-21 16:57:43	2016-05-21 17:16:14	1	8865293	1	1	1
R_3EsNOEg6QnGLUXz	Default Response Set	Anonymous			67.85.22.179	0	2016-05-21 17:10:17	2016-05-21 17:23:06	1	9951249	1	1	1
R_2tJBdJ2jyEB23xy	Default Response Set	Anonymous			73.135.1.198	0	2016-05-21 16:46:34	2016-05-21 17:23:43	1	3731866	1	1	1
R_3NL2Tfhc4v9332Y	Default Response Set	Anonymous			76.117.121.126	0	2016-05-21 17:13:10	2016-05-21 17:24:16	1	9322608	1	1	1
R_2TTWc0haIG8NERK	Default Response Set	Anonymous			67.171.168.156	0	2016-05-21 17:07:24	2016-05-21 17:25:27	1	9242571	1	1	1
R_31nq2r4ejcqGnHu	Default Response Set	Anonymous			77.102.56.127	0	2016-05-21 17:15:57	2016-05-21 17:25:39	1	532711	1	1	1
R_24u9PjCZK0xAIVD	Default Response Set	Anonymous			108.213.215.131	0	2016-05-21 17:18:14	2016-05-21 17:26:09	1	4903680	1	1	1
R_3PyHWHBJLGoYz3Q	Default Response Set	Anonymous			199.193.183.1	0	2016-05-21 17:22:16	2016-05-21 17:28:18	1	4111739	1	1	1
R_DOh5Gc1QQ5x1W49	Default Response Set	Anonymous			68.32.226.208	0	2016-05-21 17:23:53	2016-05-21 17:30:09	1	7523642	1	1	1
R_1FFxQk8zGP4DruR	Default Response Set	Anonymous			75.131.27.242	0	2016-05-21 17:24:23	2016-05-21 17:32:12	1	582750	1	1	1
R_3fZbOUFSKdyXDUw	Default Response Set	Anonymous			45.23.244.140	0	2016-05-21 17:31:12	2016-05-21 17:38:43	1	2500811	1	1	1
R_2WBS1rq9x1Vy0m9	Default Response Set	Anonymous			166.216.165.15	0	2016-05-21 17:24:49	2016-05-21 17:41:43	1	7111223	1	1	1
R_31MXHVzRwnKcx5e	Default Response Set	Anonymous			76.97.33.156	0	2016-05-21 17:38:00	2016-05-21 17:47:17	1	3227987	1	1	1
R_56i1RFgb0dfM0oN	Default Response Set	Anonymous			24.146.196.6	0	2016-05-21 17:43:00	2016-05-21 17:51:05	1	7596818	1	1	1
R_2OO41c7Zs2oPUxR	Default Response Set	Anonymous			75.141.133.217	0	2016-05-21 17:43:27	2016-05-21 17:53:05	1	6362006	1	1	1
R_24CAK5tL8KHWq8h	Default Response Set	Anonymous			66.66.167.141	0	2016-05-21 17:47:49	2016-05-21 17:59:41	1	3396214	1	1	1
R_3G9rL92CtzIXfSX	Default Response Set	Anonymous			204.108.237.194	0	2016-05-21 17:45:40	2016-05-21 18:00:18	1	325046	1	1	1
R_3KxXieZqPCMkw2g	Default Response Set	Anonymous			97.91.239.113	0	2016-05-21 17:59:16	2016-05-21 18:07:05	1	8052668	1	1	1
R_1jJQ5tZsbAydJ5n	Default Response Set	Anonymous			108.171.131.189	0	2016-05-21 17:53:09	2016-05-21 18:07:56	1	5003829	1	1	1
R_2xAecbQi6tLTvVi	Default Response Set	Anonymous			98.183.231.125	0	2016-05-21 18:03:29	2016-05-21 18:09:14	1	4530342	1	1	1
R_DxcEvK2qemXjNbb	Default Response Set	Anonymous			68.10.93.113	0	2016-05-21 18:03:32	2016-05-21 18:13:52	1	1352598	1	1	1
R_39KeYE8tlyqUwCZ	Default Response Set	Anonymous			69.128.202.118	0	2016-05-21 18:03:04	2016-05-21 18:14:52	1	9491179	1	1	1
R_1ou4FCZGKAM9G9N	Default Response Set	Anonymous			104.235.85.240	0	2016-05-21 17:59:36	2016-05-21 18:14:54	1	4724047	1	1	1
R_1dsGphRYT2A9q4g	Default Response Set	Anonymous			172.14.76.177	0	2016-05-21 18:05:03	2016-05-21 18:15:59	1	8886823	1	1	1
R_2aCziZVrAyvKR95	Default Response Set	Anonymous			70.78.238.167	0	2016-05-21 18:13:17	2016-05-21 18:19:52	1	8346205	1	1	1
R_1pMUhseWu2os37N	Default Response Set	Anonymous			24.102.212.61	0	2016-05-21 18:17:26	2016-05-21 18:27:07	1	5996978	1	1	1	magenta	blue	light blue	hunter green	pink	hunter green	bright blue	blue	purple	brown	sage	green		tan	hunter green	deep purple	tan	dark green	blue	blue	light blue	rust	pink	pink	mauve	navy blue	green	pink	light blue	light green	navy blue	navy blue	brown	bright red	yellow	bright blue
R_3iOMA7GEsE2PBEZ	Default Response Set	Anonymous			72.28.204.162	0	2016-05-21 18:19:09	2016-05-21 18:27:55	1	8362052	1	1	1
R_eX2u7XgX4jfNZch	Default Response Set	Anonymous			98.160.230.248	0	2016-05-21 18:18:57	2016-05-21 18:32:43	1	3684098	1	1	1
R_1f956s46eAV5lIN	Default Response Set	Anonymous			108.194.227.165	0	2016-05-21 18:26:44	2016-05-21 18:43:13	1	7799514
R_3ee1vdQawwPI6TG	Default Response Set	Anonymous			99.32.185.9	0	2016-05-21 18:37:07	2016-05-21 18:43:54	1	4749274	1	1	1
R_1f3Malt7Inb4Wnc	Default Response Set	Anonymous			24.209.138.14	0	2016-05-21 18:41:00	2016-05-21 18:53:32	1	368057	1	1	1
R_3M6fmAGaR1N5D36	Default Response Set	Anonymous			68.194.225.176	0	2016-05-21 18:42:10	2016-05-21 18:53:51	1	8050931	1	1	1
R_Ad0gmqpteZHG9uF	Default Response Set	Anonymous			99.44.214.57	0	2016-05-21 18:38:30	2016-05-21 18:54:14	1	954274	1	1	1
R_OdHMAhXVHr7NpcZ	Default Response Set	Anonymous			173.3.200.227	0	2016-05-21 18:43:05	2016-05-21 18:54:20	1	6259467	1	1	1
R_3OkXzmI2KLoggwv	Default Response Set	Anonymous			24.243.163.96	0	2016-05-21 18:49:32	2016-05-21 18:58:00	1	232147	1	1	1
R_xrVbAZDc2uQCXrb	Default Response Set	Anonymous			73.143.187.65	0	2016-05-21 18:37:39	2016-05-21 18:58:34	1	8112780	1	1	1
R_2ATr9AK5Rf1H8xh	Default Response Set	Anonymous			67.198.123.239	0	2016-05-21 18:57:50	2016-05-21 19:05:40	1	3144579	1	1	1
R_30wrxX5XzFe7AWp	Default Response Set	Anonymous			71.114.179.14	0	2016-05-21 18:50:40	2016-05-21 19:06:45	1	1934593	1	1	1
R_2wvh4P8OySDwrN3	Default Response Set	Anonymous			174.2.138.19	0	2016-05-21 19:00:27	2016-05-21 19:06:50	1	3494634	1	1	1
R_2CE9kgE2zE5zbeC	Default Response Set	Anonymous			74.139.113.119	0	2016-05-21 18:47:15	2016-05-21 19:11:10	1	4437581	1	1	1
R_3D5VQnitHsbtRtz	Default Response Set	Anonymous			104.136.231.163	0	2016-05-21 19:05:41	2016-05-21 19:12:33	1	2788375	1	1	1
R_3nqIjMIkLUQYezm	Default Response Set	Anonymous			97.81.166.195	0	2016-05-21 18:31:26	2016-05-21 19:17:20	1	3425915	1	1	1
R_3kupkrKmywY5sMa	Default Response Set	Anonymous			67.242.8.166	0	2016-05-21 19:12:46	2016-05-21 19:17:43	1	1847347	1	1	1
R_1ikrzTnUHBvU3JG	Default Response Set	Anonymous			99.184.249.164	0	2016-05-21 19:08:44	2016-05-21 19:21:30	1	4254537	1	1	1	magenta	light blue	light blue	dark olive	bright pink	very dark olive green	perriwinkle	purple	purple pink	olive	light green	teal	light purple	cream	green	navy	cream	dark olive green	blue	perriwinkle	light blue	red orange	pink	bright pink	gray pink	dark blue	olive green	pink	very light gray	light teal	navy	black	brown orange	red	yellow
R_1JCmZs257U7ZIJe	Default Response Set	Anonymous			75.44.106.10	0	2016-05-21 19:12:42	2016-05-21 19:26:20	1	6259110	1	1	1
R_3EMzjzYwNsVrs8x	Default Response Set	Anonymous			71.55.225.131	0	2016-05-21 19:09:52	2016-05-21 19:32:42	1	92625	1	1	1
R_28AHM4yzEtkKt1P	Default Response Set	Anonymous			173.65.15.10	0	2016-05-21 19:24:43	2016-05-21 19:37:24	1	4947922	1	1	1
R_3DdvB5fXYxb5DGf	Default Response Set	Anonymous			173.75.109.32	0	2016-05-21 19:31:25	2016-05-21 19:38:18	1	3679027	1	1	1
R_Zn0F6Hem2FCgLhT	Default Response Set	Anonymous			107.146.212.200	0	2016-05-21 19:31:28	2016-05-21 19:47:38	1	7680259	1	1	1
R_3JFBGu90T77hJKL	Default Response Set	Anonymous			207.62.144.147	0	2016-05-21 19:41:19	2016-05-21 19:47:42	1	209221	1	1	1
R_1PXLgQyU3yU6x1Z	Default Response Set	Anonymous			50.171.186.157	0	2016-05-21 19:41:43	2016-05-21 19:48:40	1	6500810	1	1	1
R_31jgLMCqCo1NqBe	Default Response Set	Anonymous			107.129.224.197	0	2016-05-21 19:45:34	2016-05-21 19:50:29	1	4465013	1	1	1
R_8i8dnY5ExSZ1nnr	Default Response Set	Anonymous			70.189.110.92	0	2016-05-21 19:42:25	2016-05-21 19:53:04	1	5469851	1	1	1
R_cHC5atJbDhEVcKB	Default Response Set	Anonymous			70.126.236.170	0	2016-05-21 19:35:13	2016-05-21 19:54:46	1	2820897	1	1	1
R_r7SvuBWW2l1bNsJ	Default Response Set	Anonymous			173.174.56.193	0	2016-05-21 19:46:21	2016-05-21 19:54:52	1	3619788	1	1	1
R_24ODuDIh11rrT3R	Default Response Set	Anonymous			99.180.93.191	0	2016-05-21 19:44:57	2016-05-21 19:57:24	1	5590305	1	1	1
R_3CDRPYRZtCorPWC	Default Response Set	Anonymous			174.54.13.133	0	2016-05-21 19:46:15	2016-05-21 19:58:21	1	216168	1	1	1
R_3lEyaNqq8pRGglS	Default Response Set	Anonymous			24.186.198.87	0	2016-05-21 19:25:59	2016-05-21 20:09:06	1	2618919	1	1	1
R_1MK7zztCroDR0Mz	Default Response Set	Anonymous			99.9.191.4	0	2016-05-21 19:55:17	2016-05-21 20:09:46	1	243014	1	1	1
R_6zmHSmqJC6KD0ml	Default Response Set	Anonymous			12.193.27.98	0	2016-05-21 20:07:29	2016-05-21 20:13:46	1	6161733	1	1	1
R_2V4RNl0ZW9Kr6QL	Default Response Set	Anonymous			208.95.51.126	0	2016-05-21 20:07:37	2016-05-21 20:15:11	1	1580086	1	1	1	Walters	Indiana	Richmond	Drudge	murrel	Alex	Utah	Purple	earthsky	Lowder	Arizona	Teal	Carolina	Siegel	Maine	wisebread	Peach	greenbluegrey	tiger	Grey Sky	Kentucky	Hill	plus	Skyset	funhouse	Rollins	Huffington	Cobb	Smoke	Schwedt	Michigan	navy	Oregon	Florida	Yellow	Day
R_O1B5kaL0MEHlsR3	Default Response Set	Anonymous			66.41.130.216	0	2016-05-21 20:16:28	2016-05-21 20:26:08	1	4994189	1	1	1
R_3HUeHQPDNq9TVoT	Default Response Set	Anonymous			179.52.100.23	0	2016-05-21 20:13:46	2016-05-21 20:28:13	1	8204834	1	1	1
R_2eaPz8s6qo8AjzW	Default Response Set	Anonymous			94.1.190.253	0	2016-05-21 20:36:42	2016-05-21 20:43:48	1	8910074	1	1	1
R_1rpo1URuBw1Qd8R	Default Response Set	Anonymous			24.45.217.163	0	2016-05-21 20:41:11	2016-05-21 20:50:42	1	3022889	1	1	1
R_3snAvQH4tXUc5wk	Default Response Set	Anonymous			24.102.222.195	0	2016-05-21 20:41:30	2016-05-21 20:51:57	1	4615151	1	1	1
R_2QKvKetE59NlHjH	Default Response Set	Anonymous			75.16.188.185	0	2016-05-21 20:42:42	2016-05-21 20:52:30	1	4151270	1	1	1
R_2Qy3Z5XiyLBWvXQ	Default Response Set	Anonymous			174.21.87.232	0	2016-05-21 20:30:30	2016-05-21 20:52:49	1	1751765	1	1	1
R_2YcbYqWMpKKuKs0	Default Response Set	Anonymous			75.30.104.181	0	2016-05-21 20:49:38	2016-05-21 20:57:39	1	4368589	1
R_2YssKM8HrKrd5ak	Default Response Set	Anonymous			108.225.101.81	0	2016-05-21 20:45:44	2016-05-21 20:58:25	1	9521395	1	1	1
R_1GUoml89wTCRuAm	Default Response Set	Anonymous			79.66.180.150	0	2016-05-21 20:57:16	2016-05-21 21:05:22	1	8179937	1	1	1
R_1DBaYGtbvntwFRS	Default Response Set	Anonymous			45.36.54.239	0	2016-05-21 20:56:42	2016-05-21 21:05:35	1	4980617	1	1	1
R_3iUdMieZ3Lmdawj	Default Response Set	Anonymous			73.188.77.242	0	2016-05-21 20:47:04	2016-05-21 21:11:02	1	2309907	1	1	1
R_12ngaXrgDnLMK61	Default Response Set	Anonymous			24.149.88.238	0	2016-05-21 20:59:06	2016-05-21 21:11:15	1	4715781	1	1	1
R_3iVjbJEntTyOj1f	Default Response Set	Anonymous			104.32.219.39	0	2016-05-21 21:01:57	2016-05-21 21:14:05	1	3380938	1	1	1
R_w5d5FQBw3SA941b	Default Response Set	Anonymous			72.192.155.208	0	2016-05-21 21:08:14	2016-05-21 21:16:56	1	9304824	1	1	1
R_sb26AMfSyPmuG4x	Default Response Set	Anonymous			86.0.101.64	0	2016-05-21 21:07:31	2016-05-21 21:24:12	1	8601898	1	1	1
R_2xwPu9ThKVRgXBR	Default Response Set	Anonymous			69.14.6.137	0	2016-05-21 21:12:53	2016-05-21 21:25:30	1	9431221	1	1	1
R_UbErIZN4CLahQw9	Default Response Set	Anonymous			69.145.115.254	0	2016-05-21 21:10:34	2016-05-21 21:26:07	1	1506016	1	1	1
R_1ptEfthsjHl4x3P	Default Response Set	Anonymous			173.216.96.224	0	2016-05-21 21:11:42	2016-05-21 21:26:40	1	3382330	1	1	1
R_12M8ooIHkR3tweu	Default Response Set	Anonymous			107.193.242.85	0	2016-05-21 21:18:25	2016-05-21 21:27:07	1	1029193	1	1	1
R_2cd43r1DfTcJRWu	Default Response Set	Anonymous			73.213.110.114	0	2016-05-21 21:24:27	2016-05-21 21:32:11	1	9641244	1	1	1
R_r1MNQSXtFeCeLUl	Default Response Set	Anonymous			99.26.245.25	0	2016-05-21 21:26:01	2016-05-21 21:35:22	1	7389055	1	1	1
R_1OvmIbbTxEFhgVX	Default Response Set	Anonymous			130.71.249.103	0	2016-05-21 21:28:46	2016-05-21 21:35:58	1	1785889	1	1	1
R_3fTeVbGTbYnsW6a	Default Response Set	Anonymous			172.111.167.182	0	2016-05-21 21:11:07	2016-05-21 21:37:43	1	8532686	1	1
R_1k0uqhmGLm3N0fP	Default Response Set	Anonymous			68.44.251.201	0	2016-05-21 21:28:43	2016-05-21 21:37:50	1	4949428	1	1	1
R_2Vqp6Y2CAtGlhbC	Default Response Set	Anonymous			173.247.23.153	0	2016-05-21 21:26:30	2016-05-21 21:38:04	1	2597721	1	1	1
R_1Qo279V82Z9G3J8	Default Response Set	Anonymous			70.189.56.146	0	2016-05-21 21:25:32	2016-05-21 21:38:08	1	5454338	1	1	1
R_1zsOjJTygxka3Pr	Default Response Set	Anonymous			50.199.5.65	0	2016-05-21 21:31:30	2016-05-21 21:39:14	1	1711577	1	1	1
R_3qaMNSqEfoQiXBP	Default Response Set	Anonymous			35.0.50.47	0	2016-05-21 21:31:59	2016-05-21 21:39:58	1	8171827	1	1	1	pink	blue	blue	olive	hot pink	everest green	blue	purple	dark purple	olive	blue green		purple	egg		navy	peach	ocean	blue	purple	blue	brick	salmon	hot pink	brick	navy	green	salmon	gray	light green	blue	violet	brown	red	yellow	blue
R_1NtCEiuqyyx2tXI	Default Response Set	Anonymous			50.184.188.80	0	2016-05-21 21:32:35	2016-05-21 21:40:21	1	2324245	1	1	1
R_33vQ5RfJG5rgpes	Default Response Set	Anonymous			64.124.85.146	0	2016-05-21 21:35:36	2016-05-21 21:40:56	1	1242466	1	1	1
R_1CCG5jS13O2xOlY	Default Response Set	Anonymous			73.205.8.93	0	2016-05-21 21:35:02	2016-05-21 21:42:18	1	1533972	1	1	1
R_2XdGzem2GybL12h	Default Response Set	Anonymous			108.75.225.180	0	2016-05-21 21:36:35	2016-05-21 21:44:17	1	9204052	1	1	1
R_2qBNoVSgUV2rh3B	Default Response Set	Anonymous			104.156.228.72	0	2016-05-21 21:31:39	2016-05-21 21:44:50	1	6691720	1	1	1
R_3sBJOwcjoFQ8mIJ	Default Response Set	Anonymous			68.134.38.86	0	2016-05-21 21:37:44	2016-05-21 21:49:31	1	1551725	1	1	1
R_AO2RdqniyupNTQl	Default Response Set	Anonymous			68.114.221.251	0	2016-05-21 21:39:08	2016-05-21 21:51:11	1	4537318	1
R_0rJeFFQcf1M8xa1	Default Response Set	Anonymous			69.117.207.215	0	2016-05-21 21:45:18	2016-05-21 21:51:13	1	8979312	1	1	1
R_2TKQJ6IxmQ6Eeiv	Default Response Set	Anonymous			23.127.224.48	0	2016-05-21 21:45:37	2016-05-21 21:52:54	1	8007136	1	1	1
R_V4sZs1gC0k3gdAR	Default Response Set	Anonymous			71.51.77.117	0	2016-05-21 21:54:49	2016-05-21 22:00:08	1	761410	1	1	1
R_2TGb0yB8IrUeQxE	Default Response Set	Anonymous			73.137.135.209	0	2016-05-21 21:53:53	2016-05-21 22:00:14	1	2853048	1	1	1
R_PGnKWlTqnwwyOk1	Default Response Set	Anonymous			98.213.44.209	0	2016-05-21 21:53:29	2016-05-21 22:00:25	1	6955198	1	1	1
R_YSU68XlXP6vKm89	Default Response Set	Anonymous			69.243.211.237	0	2016-05-21 21:47:18	2016-05-21 22:00:25	1	1023329	1	1	1
R_YS9Is2rlqVtzu13	Default Response Set	Anonymous			76.189.75.66	0	2016-05-21 21:57:06	2016-05-21 22:03:23	1	4329588	1	1	1
R_2P7rZrJBF3VuO1s	Default Response Set	Anonymous			104.59.207.48	0	2016-05-21 21:53:08	2016-05-21 22:05:10	1	6039103	1	1	1
R_6MadxP200tr5Rvj	Default Response Set	Anonymous			173.66.191.88	0	2016-05-21 22:00:50	2016-05-21 22:09:37	1	8686533	1	1	1
R_2VQS6CTScVH7dlJ	Default Response Set	Anonymous			108.24.160.102	0	2016-05-21 22:07:07	2016-05-21 22:13:25	1	8132439	1	1	1
R_1LfkLDtqH5nycnf	Default Response Set	Anonymous			73.159.89.67	0	2016-05-21 22:05:18	2016-05-21 22:15:49	1	8285856	1	1	1
R_2TmA20pXCKUq7VL	Default Response Set	Anonymous			71.166.33.236	0	2016-05-21 22:04:01	2016-05-21 22:16:41	1	5677447	1	1	1
R_W1dJPPMBRrGhvP3	Default Response Set	Anonymous			97.81.46.172	0	2016-05-21 22:11:14	2016-05-21 22:17:10	1	9377014	1	1	1
R_3KT5BpPWL37CL6w	Default Response Set	Anonymous			74.72.20.121	0	2016-05-21 21:44:15	2016-05-21 22:17:36	1	5979399	1	1	1
R_22qPSjBXOXtHQDa	Default Response Set	Anonymous			98.233.250.33	0	2016-05-21 22:03:22	2016-05-21 22:19:52	1	4336634	1	1	1
R_3nqqtUyNRm3T7mW	Default Response Set	Anonymous			160.39.221.173	0	2016-05-21 22:14:33	2016-05-21 22:20:45	1	6074103	1	1	1
R_2zdwVW3qTypexaC	Default Response Set	Anonymous			50.157.61.74	0	2016-05-21 22:17:36	2016-05-21 22:26:18	1	8763723	1	1	1	magenta	blue		black	pink	black	blue	blue	plum		sky	blue	blue	peach	teal	navy	peach	blue green	blue	blue		brown	pink	pink	purple	navy	bluegreen	rose	white	sky blue	navy	black	brown	red	yellow	blue
R_1o7vaK6yCzHU3tF	Default Response Set	Anonymous			67.71.127.148	0	2016-05-21 22:18:06	2016-05-21 22:29:17	1	1528666	1	1	1
R_21dJRRpP6uwMBVW	Default Response Set	Anonymous			109.150.239.96	0	2016-05-21 22:21:13	2016-05-21 22:30:10	1	4623238	1	1	1
R_3k1Fl8VW82btKHl	Default Response Set	Anonymous			100.38.136.9	0	2016-05-21 22:32:46	2016-05-21 22:37:10	1	6240300	1	1	1
R_1CjzgrtXjbQHHhJ	Default Response Set	Anonymous			207.255.71.235	0	2016-05-21 22:34:49	2016-05-21 22:41:56	1	1073505	1	1	1
R_06ZWZYdO7BvgxGh	Default Response Set	Anonymous			24.212.207.101	0	2016-05-21 22:41:39	2016-05-21 22:47:58	1	7570134	1	1	1
R_3WeIEDuMs8X9jbn	Default Response Set	Anonymous			68.1.89.240	0	2016-05-21 22:38:24	2016-05-21 22:48:46	1	8968422	1	1	1
R_1DIFFWYRp4SuFs6	Default Response Set	Anonymous			162.234.177.139	0	2016-05-21 22:39:26	2016-05-21 22:49:46	1	9826838	1	1	1
R_3lzrR1W26QYxHwU	Default Response Set	Anonymous			76.99.77.15	0	2016-05-21 22:47:53	2016-05-21 22:54:45	1	957498	1	1	1
R_3Rg6lahEozf2q60	Default Response Set	Anonymous			75.98.102.130	0	2016-05-21 22:34:55	2016-05-21 22:55:33	1	7871588	1	1	1
R_3nGBn2txgQSdZsj	Default Response Set	Anonymous			78.146.157.23	0	2016-05-21 23:10:11	2016-05-21 23:21:43	1	8989110	1	1	1	bright pink	blue	light blue	green-black	bright pink	black-green	bright blue	bright purple	pink-purple	brown	mint green	sea green	purple	cream	sea green	dark plum	magnolia	dark green	bright dark blue	dark blue	sea blue	dark orange	orange-pink	bright pink	dusty grey-pink	dark blue	dark green	dusty rose	white	bright mint green	black	black	light brown	light red	sunshine yellow	bright dark blue
R_1GOhhcsmg4Ae5tr	Default Response Set	Anonymous			73.130.22.134	0	2016-05-21 23:14:07	2016-05-21 23:23:25	1	6184928	1	1	1
R_3JngjVAIubT0vKQ	Default Response Set	Anonymous			107.9.23.140	0	2016-05-21 23:17:11	2016-05-21 23:25:00	1	6220109	1	1	1
R_30catAJPSIYltS2	Default Response Set	Anonymous			47.17.158.74	0	2016-05-21 23:12:56	2016-05-21 23:27:59	1	3306925	1	1	1
R_2SeQ28fIErlEsnd	Default Response Set	Anonymous			107.210.254.251	0	2016-05-21 23:25:20	2016-05-21 23:36:49	1	8777856	1	1	1
R_1r9dSytVoSPPC60	Default Response Set	Anonymous			82.20.235.12	0	2016-05-21 23:32:29	2016-05-21 23:37:56	1	5701819	1	1	1
R_BIYlxJkGAJAdlw5	Default Response Set	Anonymous			72.193.46.230	0	2016-05-21 23:30:10	2016-05-21 23:38:05	1	9773420	1	1	1
R_RyOrXV92CB8EwE1	Default Response Set	Anonymous			50.102.82.185	0	2016-05-21 22:56:00	2016-05-21 23:38:06	1	9494182	1	1	1
R_3hFtjfR8M1uJROZ	Default Response Set	Anonymous			67.21.176.53	0	2016-05-21 23:31:31	2016-05-21 23:39:42	1	1993138	1	1	1
R_25Y3mF6awSCOm30	Default Response Set	Anonymous			72.229.133.139	0	2016-05-21 23:33:03	2016-05-21 23:41:32	1	3591477	1	1	1
R_1FnTQapkF5TT6hN	Default Response Set	Anonymous			73.179.59.104	0	2016-05-21 23:27:54	2016-05-21 23:51:43	1	9219021	1	1	1
R_2wcTTRjaC9jpm16	Default Response Set	Anonymous			75.27.105.110	0	2016-05-21 23:37:30	2016-05-21 23:53:54	1	5723912	1	1	1
R_1dy08KvvObeBZC5	Default Response Set	Anonymous			72.182.84.26	0	2016-05-21 23:39:18	2016-05-21 23:55:08	1	3533024	1	1	1
R_3JxaQXpmP1FvC3s	Default Response Set	Anonymous			188.29.165.41	0	2016-05-21 23:47:37	2016-05-21 23:55:44	1	8762953	1	1	1
R_qClLOeyEaWbVWpP	Default Response Set	Anonymous			24.26.222.224	0	2016-05-21 23:54:05	2016-05-21 23:59:49	1	6375489	1	1	1
R_2uppuBpwOlkyROG	Default Response Set	Anonymous			50.177.148.202	0	2016-05-21 23:50:11	2016-05-22 00:02:44	1	42910	1	1	1
R_es5qnFXAr5P6yM9	Default Response Set	Anonymous			99.68.144.129	0	2016-05-21 23:53:30	2016-05-22 00:05:42	1	1536392	1	1	1
R_3NvOKO5C6cp5jnm	Default Response Set	Anonymous			75.136.135.189	0	2016-05-21 23:59:10	2016-05-22 00:05:58	1	2484777	1	1	1
R_3EbUmw6RIYdyyRR	Default Response Set	Anonymous			174.111.201.34	0	2016-05-21 23:57:04	2016-05-22 00:14:15	1	4181455	1	1	1
R_3puxClvB20vMhnd	Default Response Set	Anonymous			104.181.86.22	0	2016-05-22 00:06:56	2016-05-22 00:15:31	1	5013338	1	1	1
R_1nMWOIt1FHBQyQb	Default Response Set	Anonymous			108.12.163.22	0	2016-05-22 00:10:03	2016-05-22 00:17:04	1	5274835	1	1	1
R_tYaTOGoXRdKPTFv	Default Response Set	Anonymous			76.6.18.41	0	2016-05-22 00:10:44	2016-05-22 00:23:32	1	7170224	1	1	1
R_1GIWuWW6hp60Xfk	Default Response Set	Anonymous			71.112.144.165	0	2016-05-22 00:19:46	2016-05-22 00:29:44	1	3368282	1	1	1
R_42T61J1EnaMNUel	Default Response Set	Anonymous			70.212.33.173	0	2016-05-22 00:24:18	2016-05-22 00:37:34	1	1034812	1	1	1
R_1remDjctNNchlny	Default Response Set	Anonymous			2.223.154.40	0	2016-05-22 00:29:26	2016-05-22 00:37:45	1	7066888	1	1	1
R_2pWdGPMlGCh1raY	Default Response Set	Anonymous			107.216.210.162	0	2016-05-22 00:35:52	2016-05-22 00:44:03	1	6124322	1	1	1
R_2uCA9jfIGtwZx0p	Default Response Set	Anonymous			97.97.191.8	0	2016-05-22 00:38:12	2016-05-22 00:45:55	1	1860244	1	1	1
R_AjQRDP3gNlhuzVT	Default Response Set	Anonymous			86.167.9.240	0	2016-05-22 00:11:27	2016-05-22 00:48:07	1	5756823	1	1	1
R_3Gwf7xz2kECIpnb	Default Response Set	Anonymous			207.177.64.116	0	2016-05-22 00:19:43	2016-05-22 00:49:12	1	8301369	1	1	1
R_DNmV9leX4GDFcnD	Default Response Set	Anonymous			71.170.57.137	0	2016-05-22 00:42:13	2016-05-22 00:54:13	1	2246653	1	1	1
R_3BEBQq3hQux7TMZ	Default Response Set	Anonymous			173.91.129.83	0	2016-05-22 00:50:15	2016-05-22 00:57:22	1	7123730	1	1	1
R_AmuSVzozRi4tvkB	Default Response Set	Anonymous			50.132.52.229	0	2016-05-22 00:50:08	2016-05-22 01:01:35	1	3750585	1	1	1
R_4Sib1f9rP9z1mfP	Default Response Set	Anonymous			38.109.215.6	0	2016-05-22 00:18:14	2016-05-22 01:09:48	1	2448037	1	1	1
R_2bPp5Rb3By3aPny	Default Response Set	Anonymous			63.153.146.238	0	2016-05-22 01:00:19	2016-05-22 01:14:30	1	7543646	1	1	1
R_3rV4m0FD9DU1IZa	Default Response Set	Anonymous			107.2.207.84	0	2016-05-22 00:57:58	2016-05-22 01:20:30	1	7368214	1	1	1
R_3IWfGHbWlf5zCPZ	Default Response Set	Anonymous			72.177.140.230	0	2016-05-22 01:12:08	2016-05-22 01:21:10	1	6550875	1	1	1
R_1lcMQWnOQIxDIT2	Default Response Set	Anonymous			166.216.165.117	0	2016-05-22 01:01:11	2016-05-22 01:25:20	1	7411452	1	1	1
R_264lD0JEjAdN7JA	Default Response Set	Anonymous			73.151.81.67	0	2016-05-22 01:26:01	2016-05-22 01:31:41	1	3617377	1	1	1
R_1ewx7KF7YsCRpsB	Default Response Set	Anonymous			69.236.76.79	0	2016-05-22 01:06:29	2016-05-22 01:37:53	1	4324057	1	1	1
R_3FQfwJXS0UaCOWV	Default Response Set	Anonymous			63.226.9.168	0	2016-05-22 01:33:43	2016-05-22 01:45:16	1	5794249	1	1	1
R_3OoDsvR45dSx8We	Default Response Set	Anonymous			68.205.83.214	0	2016-05-22 01:35:10	2016-05-22 01:45:49	1	9990627	1	1	1
R_BxKPZvHfYsAxVKh	Default Response Set	Anonymous			63.78.215.163	0	2016-05-22 01:33:04	2016-05-22 01:49:10	1	7249530	1	1	1
R_vvrsrVU9AJrQl0d	Default Response Set	Anonymous			206.128.79.83	0	2016-05-22 01:30:28	2016-05-22 01:50:29	1	808315	1	1	1
R_1opwJ5jIRTS0hAZ	Default Response Set	Anonymous			108.30.113.44	0	2016-05-22 01:49:50	2016-05-22 01:57:02	1	5193883	1	1	1
R_TdVj8tVboKbImkh	Default Response Set	Anonymous			174.70.77.111	0	2016-05-22 01:51:00	2016-05-22 01:59:15	1	6288039	1	1	1
R_1q3prw5oMUqE9c8	Default Response Set	Anonymous			75.170.83.123	0	2016-05-22 01:39:16	2016-05-22 02:01:54	1	2947455	1	1	1
R_3dWYClVsy3QnC4r	Default Response Set	Anonymous			172.56.20.133	0	2016-05-22 01:57:03	2016-05-22 02:04:18	1	5482200	1	1	1
R_b9GrqtypdJPRoqx	Default Response Set	Anonymous			69.30.182.87	0	2016-05-22 02:02:17	2016-05-22 02:11:28	1	7257877	1	1	1
R_3Mtf2fmCtcGt5fS	Default Response Set	Anonymous			68.108.2.117	0	2016-05-22 02:04:34	2016-05-22 02:14:19	1	7182589	1	1	1
R_3P4yPPU2bbmWbq4	Default Response Set	Anonymous			184.8.44.130	0	2016-05-22 01:46:23	2016-05-22 02:16:17	1	8787747	1	1	1
R_1l4ZrmuaQNVBDvv	Default Response Set	Anonymous			174.45.186.110	0	2016-05-22 02:08:42	2016-05-22 02:16:44	1	996873	1	1	1
R_2D8q7s7Q5XwD2A4	Default Response Set	Anonymous			72.238.39.214	0	2016-05-22 02:13:53	2016-05-22 02:19:23	1	8260464	1	1	1
R_1Lb5ysT6FMl0qMm	Default Response Set	Anonymous			108.213.169.46	0	2016-05-22 02:09:39	2016-05-22 02:23:03	1	1166484	1	1	1
R_stZ1YuBOLGy6lY5	Default Response Set	Anonymous			162.228.92.165	0	2016-05-22 02:27:33	2016-05-22 02:34:52	1	974666	1	1	1
R_2f1K3U6EDZoIZy4	Default Response Set	Anonymous			76.104.239.9	0	2016-05-22 02:34:41	2016-05-22 02:42:35	1	7842545	1	1	1
R_2fH9HG7a5Yw9uz2	Default Response Set	Anonymous			76.250.213.233	0	2016-05-22 02:35:06	2016-05-22 02:47:02	1	5453128	1	1	1
R_RRex5Sp5lI4NEfn	Default Response Set	Anonymous			216.82.216.55	0	2016-05-22 02:43:32	2016-05-22 02:50:12	1	7218796	1	1	1
R_uyKK3kh2TNmo2VX	Default Response Set	Anonymous			76.178.19.193	0	2016-05-22 02:42:29	2016-05-22 02:54:00	1	2733044	1	1	1
R_2CKE9weab5liGTD	Default Response Set	Anonymous			50.92.147.104	0	2016-05-22 02:45:05	2016-05-22 02:54:14	1	5978064	1	1	1
R_30dex7YxkT6RFG2	Default Response Set	Anonymous			50.159.231.225	0	2016-05-22 02:49:12	2016-05-22 02:56:14	1	9783944	1	1	1	Magenta	Blue	Sky Blue	Greenish Brown	Magenta	Black	Blue	Purple-Blue	Purple	Brown	Cyan	Teal	Purple	Flesh	Green	Black	Light Tan	Dark Green	Royal Blue	Blue	Light Blue	Brown	Dark Pink	Pink	Gray	Navy Blue	Greenish-gray	Flesh	Light Gray	Teal	Black	Black	Brown	Reddish-orange	Yellow	Blue
R_2TnT6fENo6qHvmN	Default Response Set	Anonymous			70.193.70.64	0	2016-05-22 02:44:13	2016-05-22 02:56:31	1	3862120	1	1	1
R_OoKjruS3FGhF2Fj	Default Response Set	Anonymous			64.126.160.6	0	2016-05-22 02:42:03	2016-05-22 02:57:31	1	7663027	1	1	1
R_1Oj12IaWpFGogwO	Default Response Set	Anonymous			71.184.213.198	0	2016-05-22 02:52:25	2016-05-22 02:59:35	1	2521734	1	1	1
R_3HRFO24BF7VYB6D	Default Response Set	Anonymous			98.115.57.158	0	2016-05-22 02:44:53	2016-05-22 02:59:45	1	795019	1	1	1
R_eKdVhh0AaKPZH6F	Default Response Set	Anonymous			100.34.3.60	0	2016-05-22 02:51:10	2016-05-22 03:01:30	1	6038656	1	1	1
R_2dRSbmx2jWrEEQ2	Default Response Set	Anonymous			184.89.91.251	0	2016-05-22 02:38:52	2016-05-22 03:02:50	1	3696886	1	1	1
R_ClaoYTo6kCj7q2R	Default Response Set	Anonymous			173.78.132.216	0	2016-05-22 02:33:25	2016-05-22 03:08:43	1	3389309	1	1	1
R_2Yb4y0Uq7oWXoUK	Default Response Set	Anonymous			24.240.47.186	0	2016-05-22 03:05:48	2016-05-22 03:14:08	1	1990665	1	1	1
R_2l3SBOScO4MSoQ9	Default Response Set	Anonymous			75.132.67.111	0	2016-05-22 03:06:53	2016-05-22 03:15:29	1	8258558	1	1	1
R_wZZ57qyyHC36Ua5	Default Response Set	Anonymous			67.7.196.239	0	2016-05-22 03:07:18	2016-05-22 03:18:00	1	7761940	1	1	1
R_5jXeVr6tVYd9ypn	Default Response Set	Anonymous			162.226.208.229	0	2016-05-22 03:11:53	2016-05-22 03:25:03	1	185246	1	1	1
R_yvSFVbMH3eUjcQx	Default Response Set	Anonymous			99.241.122.235	0	2016-05-22 03:22:25	2016-05-22 03:31:07	1	8067583	1	1	1
R_1qWhIcOfqcuUSOP	Default Response Set	Anonymous			24.181.147.174	0	2016-05-22 03:25:14	2016-05-22 03:33:58	1	8565225	1	1	1
R_6xmfh8qykH2P7cB	Default Response Set	Anonymous			108.238.110.23	0	2016-05-22 03:16:56	2016-05-22 03:35:19	1	5844248	1	1	1
R_oZWENtVLhZFy2I1	Default Response Set	Anonymous			97.117.148.93	0	2016-05-22 03:11:56	2016-05-22 03:37:13	1	2102801	1	1	1
R_1nOqEH9URMd6ppP	Default Response Set	Anonymous			97.81.171.41	0	2016-05-22 03:32:50	2016-05-22 03:40:02	1	786513	1	1	1
R_28zKfeCmzgpT6Xf	Default Response Set	Anonymous			74.129.222.114	0	2016-05-22 03:31:33	2016-05-22 03:42:36	1	1291162	1	1	1
R_1oBagIjBL4PkkIk	Default Response Set	Anonymous			70.126.168.59	0	2016-05-22 03:27:29	2016-05-22 03:42:57	1	3143671	1	1	1
R_2QVBjWelbrcSlGd	Default Response Set	Anonymous			67.248.119.232	0	2016-05-22 03:33:01	2016-05-22 03:43:36	1	1237550	1	1	1
R_3GCcv2Pjxqr7AGY	Default Response Set	Anonymous			75.138.223.23	0	2016-05-22 03:30:22	2016-05-22 03:43:55	1	743437	1	1	1
R_3qCMG22r4hujDZV	Default Response Set	Anonymous			76.182.47.176	0	2016-05-22 03:34:23	2016-05-22 03:45:03	1	9227713	1	1	1
R_SMEj3Je4JUVMovv	Default Response Set	Anonymous			71.112.217.212	0	2016-05-22 03:37:31	2016-05-22 03:46:00	1	278602	1	1	1
R_x3JI1cMHcOumOtj	Default Response Set	Anonymous			108.171.133.162	0	2016-05-22 03:34:23	2016-05-22 03:49:03	1	4059576	1	1	1
R_3NKYGoPwmdnfGMa	Default Response Set	Anonymous			72.190.169.213	0	2016-05-22 03:40:06	2016-05-22 03:52:30	1	9856234	1	1	1
R_2TBgyH2YPRTTnUZ	Default Response Set	Anonymous			99.239.106.28	0	2016-05-22 03:36:10	2016-05-22 03:54:28	1	2765033	1	1	1
R_25t1daBB2ZkZjHf	Default Response Set	Anonymous			45.23.204.212	0	2016-05-22 03:48:43	2016-05-22 04:00:03	1	1203969	1	1	1
R_2QWgMK7ZQYEay0w	Default Response Set	Anonymous			207.210.54.209	0	2016-05-22 03:50:48	2016-05-22 04:00:07	1	3475572	1	1	1
R_1PYrKn8Rj64lX7G	Default Response Set	Anonymous			108.17.20.131	0	2016-05-22 03:41:01	2016-05-22 04:04:36	1	3800446	1	1	1
R_3j1e3SpaBAQmoxh	Default Response Set	Anonymous			75.121.156.79	0	2016-05-22 03:59:18	2016-05-22 04:05:34	1	9683597	1	1	1	Purple	Blue	Light blue	Light brown	Bright purple	Light black	Blue	Purple	Purple	Brown	Cyan	Cyan	Purple	Tan	Cyan	Purple	White	Greyish-blue	Blue	Light purple	Cyan	Brownish red	Light red	Bright purple	Light purple	Blue	Dark green	Light red	Grey	Cyan	Black	Black	Brown	Red	Yellow	Light blue
R_AtfS7WyLJACjAfn	Default Response Set	Anonymous			76.97.120.86	0	2016-05-22 03:58:55	2016-05-22 04:05:42	1	9727739	1	1	1
R_3huvHGat15da6hq	Default Response Set	Anonymous			100.13.5.142	0	2016-05-22 03:51:33	2016-05-22 04:05:47	1	1414864	1	1	1
R_3O8hhawEp8G5ghR	Default Response Set	Anonymous			74.193.74.53	0	2016-05-22 03:55:46	2016-05-22 04:05:58	1	4748064	1	1	1
R_NWsNKSTODDYAPkJ	Default Response Set	Anonymous			174.61.204.73	0	2016-05-22 03:47:40	2016-05-22 04:07:55	1	6615815	1	1	1
R_PTBkJ5E1bxJ9Fct	Default Response Set	Anonymous			66.55.220.50	0	2016-05-22 04:03:55	2016-05-22 04:11:22	1	8846590	1	1	1
R_22K3HJeJTPXqxtG	Default Response Set	Anonymous			104.5.104.215	0	2016-05-22 04:04:27	2016-05-22 04:14:03	1	6686993	1	1	1
R_27ya8xcVm8yB2xj	Default Response Set	Anonymous			98.209.36.15	0	2016-05-22 04:04:17	2016-05-22 04:16:36	1	6984754	1	1	1
R_2P56smqLVopMom9	Default Response Set	Anonymous			108.250.206.38	0	2016-05-22 04:09:10	2016-05-22 04:21:08	1	31881	1	1	1
R_2drVzAFqXBUTS9Q	Default Response Set	Anonymous			104.251.247.208	0	2016-05-22 04:09:39	2016-05-22 04:26:10	1	4487997	1	1	1
R_doPObbDmugg6WcN	Default Response Set	Anonymous			71.230.68.115	0	2016-05-22 04:12:56	2016-05-22 04:27:30	1	5842573	1	1	1
R_2B4YxktTMslEJ1w	Default Response Set	Anonymous			73.202.221.112	0	2016-05-22 04:10:51	2016-05-22 04:27:45	1	5939379	1	1	1
R_BWzg3LNJ6ful7sl	Default Response Set	Anonymous			174.112.248.144	0	2016-05-22 04:26:10	2016-05-22 04:33:03	1	9299503	1	1	1
R_25QNn659YrPUKdv	Default Response Set	Anonymous			96.255.74.2	0	2016-05-22 04:20:59	2016-05-22 04:34:12	1	1282698	1	1	1
R_3qUILg6p6qAlBur	Default Response Set	Anonymous			184.88.199.132	0	2016-05-22 04:26:46	2016-05-22 04:36:17	1	1150577	1	1	1
R_Ua6VTdqeKzV1da9	Default Response Set	Anonymous			50.153.11.31	0	2016-05-22 04:26:10	2016-05-22 04:38:52	1	1262610	1	1	1
R_25LeyhMggFvDptV	Default Response Set	Anonymous			172.56.10.49	0	2016-05-22 04:10:12	2016-05-22 04:38:55	1	2279027	1	1	1
R_3DbCyFBHplM7GAI	Default Response Set	Anonymous			24.165.219.29	0	2016-05-22 04:21:48	2016-05-22 04:39:20	1	6172621	1	1	1
R_1lt6DkxS8Oh9rjw	Default Response Set	Anonymous			98.112.47.210	0	2016-05-22 04:31:36	2016-05-22 04:39:21	1	6933149	1	1	1
R_114rwWby4FDcQmL	Default Response Set	Anonymous			198.47.31.225	0	2016-05-22 04:32:23	2016-05-22 04:41:13	1	783446	1	1	1
R_1Ffd4N80kQNQ9rN	Default Response Set	Anonymous			71.239.18.110	0	2016-05-22 04:36:38	2016-05-22 04:43:55	1	539457	1	1	1
R_2yj8iqvbwgezlgO	Default Response Set	Anonymous			108.69.57.181	0	2016-05-22 04:32:29	2016-05-22 04:45:29	1	6402515	1	1	1
R_3eyQMLHMNiLJBt0	Default Response Set	Anonymous			73.64.182.247	0	2016-05-22 04:36:43	2016-05-22 04:47:12	1	5054605	1	1	1	fuschia	light bllue	mint green	olive green	neon pink	forest green	bright blue	purple	purple	mud	greenish grey	teal	periwinkle	peach	blue green	navy blue	ivory	dark emerald		light blue	sky blue	brick red	pink	hot pink	lilac	deep blue	dark blue/green	carnation pink	light grey	mint green	navy blue	navy blue	brown	bright red	pale yellow	blue
R_1CIThHOEdjkVHc4	Default Response Set	Anonymous			67.246.151.211	0	2016-05-22 04:27:31	2016-05-22 04:52:00	1	1911571	1	1	1
R_2Sf3D52yiXEjlmv	Default Response Set	Anonymous			69.71.1.1	0	2016-05-22 04:42:36	2016-05-22 04:52:16	1	9552612	1	1	1
R_OCGz41fk11EV99D	Default Response Set	Anonymous			173.3.252.16	0	2016-05-22 04:47:55	2016-05-22 04:54:34	1	9279103	1	1	1
R_3ni7zDyrFuW0Dg6	Default Response Set	Anonymous			162.224.252.217	0	2016-05-22 04:37:15	2016-05-22 04:54:39	1	3585838	1	1	1
R_1NgZfpuwjkHK9Lb	Default Response Set	Anonymous			107.208.106.164	0	2016-05-22 04:51:31	2016-05-22 05:00:49	1	3211707	1	1	1
R_1JR6ptJIjTP05Wr	Default Response Set	Anonymous			108.88.66.120	0	2016-05-22 04:49:19	2016-05-22 05:02:17	1	6648932	1	1	1
R_6RwmcGPO26miout	Default Response Set	Anonymous			75.38.206.85	0	2016-05-22 04:49:27	2016-05-22 05:03:16	1	2563098	1	1	1
R_1i8b1d38xAt5dbC	Default Response Set	Anonymous			98.27.195.179	0	2016-05-22 05:00:44	2016-05-22 05:08:30	1	4521871	1	1	1
R_XtSX6THmX0QOdzP	Default Response Set	Anonymous			69.122.220.174	0	2016-05-22 04:41:29	2016-05-22 05:12:00	1	3446698	1	1	1
R_3PWQzbszx1QQe10	Default Response Set	Anonymous			72.79.122.97	0	2016-05-22 05:05:26	2016-05-22 05:13:22	1	8123796	1	1	1
R_21FmrdC4CKQp3iU	Default Response Set	Anonymous			173.65.64.91	0	2016-05-22 05:06:51	2016-05-22 05:15:29	1	9324110	1	1	1
R_3mgvWFkv4pBV5kZ	Default Response Set	Anonymous			108.254.191.84	0	2016-05-22 05:07:41	2016-05-22 05:16:56	1	8374804	1	1	1
R_2wHTN7uXoDFbgxR	Default Response Set	Anonymous			24.127.207.44	0	2016-05-22 05:12:09	2016-05-22 05:20:42	1	8407654	1	1	1
R_3f0PnlElqLNDkkN	Default Response Set	Anonymous			97.88.21.241	0	2016-05-22 05:24:35	2016-05-22 05:28:27	1	9760724	1	1	1
R_294CS5rcA6r0m17	Default Response Set	Anonymous			50.69.38.194	0	2016-05-22 05:21:00	2016-05-22 05:29:39	1	8598281	1	1	1
R_Ze3mJt0T2x8D6tb	Default Response Set	Anonymous			124.171.96.254	0	2016-05-22 05:24:56	2016-05-22 05:31:02	1	2313384	1	1	1
R_3NJrkgMatKcZAkM	Default Response Set	Anonymous			72.239.55.211	0	2016-05-22 05:31:00	2016-05-22 05:36:09	1	8838950	1	1	1
R_1i3fT8JovWmigMz	Default Response Set	Anonymous			24.250.217.78	0	2016-05-22 05:30:16	2016-05-22 05:41:52	1	6656528	1	1	1
R_1eFU34WL96Zk84b	Default Response Set	Anonymous			104.166.219.14	0	2016-05-22 05:27:27	2016-05-22 05:43:51	1	9588296	1	1	1
R_1LINQqVPL06eY95	Default Response Set	Anonymous			107.191.1.27	0	2016-05-22 05:31:35	2016-05-22 05:49:15	1	2988708	1	1	1
R_3JwvSCxxlmxAkNk	Default Response Set	Anonymous			70.112.9.171	0	2016-05-22 05:33:32	2016-05-22 05:50:37	1	8868243	1	1	1
R_3L22ewZW8e9rCSQ	Default Response Set	Anonymous			67.5.230.203	0	2016-05-22 05:45:10	2016-05-22 05:51:58	1	2013852	1	1	1
R_1lmKHEnucg0sQXO	Default Response Set	Anonymous			50.163.248.103	0	2016-05-22 05:44:23	2016-05-22 05:52:38	1	8383446	1	1	1
R_1OkpOPf95CxYkUX	Default Response Set	Anonymous			99.179.61.170	0	2016-05-22 05:46:23	2016-05-22 05:54:09	1	2559185	1	1	1
R_1dLCsxWoUhFvkAd	Default Response Set	Anonymous			71.218.11.49	0	2016-05-22 05:49:03	2016-05-22 05:55:05	1	9865522	1	1	1
R_2V3E8EVCF0zu70q	Default Response Set	Anonymous			108.74.11.157	0	2016-05-22 05:47:57	2016-05-22 05:56:59	1	1713935	1	1	1
R_0CXqvdhDFaw4DOV	Default Response Set	Anonymous			71.63.44.25	0	2016-05-22 05:45:00	2016-05-22 05:57:01	1	3173950	1	1	1
R_1FFHmgiT1BDXQyR	Default Response Set	Anonymous			24.15.61.185	0	2016-05-22 05:37:18	2016-05-22 05:57:10	1	5935451	1	1		dark pink	sky blue	baby blue	moss	dark pink	forrest green	blue	blue	purple	brown	seafoam green	greenish blue	cornflower	tan	green	navy blue	cream	forrest green	blue	blue		burnt orange	pink	pink	pink	blue	evergreen	salmon	white	seafoam green	dark blue	dark gray	brown	red	yellow
R_1mqGyek0z7PEWMZ	Default Response Set	Anonymous			64.151.28.112	0	2016-05-22 05:48:38	2016-05-22 05:57:35	1	6404728	1	1	1
R_2eOOcqG6MWtWUPM	Default Response Set	Anonymous			99.153.22.141	0	2016-05-22 05:50:48	2016-05-22 06:01:30	1	566314	1	1	1
R_XNCxavxqUEBw67T	Default Response Set	Anonymous			24.145.127.251	0	2016-05-22 05:56:17	2016-05-22 06:03:41	1	4878549	1	1	1
R_b1L3lrHkZU6pNId	Default Response Set	Anonymous			71.34.79.189	0	2016-05-22 05:36:33	2016-05-22 06:05:04	1	7158921	1	1	1
R_3NP6EFCaRAnx1Sb	Default Response Set	Anonymous			73.54.232.174	0	2016-05-22 05:45:49	2016-05-22 06:10:42	1	3431443	1	1	1
R_VUqon5GkF3LVDYB	Default Response Set	Anonymous			104.142.127.136	0	2016-05-22 05:59:45	2016-05-22 06:12:14	1	5912349	1	1	1
R_2co5LEoqZlFhKn7	Default Response Set	Anonymous			98.194.194.19	0	2016-05-22 06:12:16	2016-05-22 06:21:09	1	6079178	1	1	1
R_3dYymmLtx41qbnS	Default Response Set	Anonymous			162.232.84.211	0	2016-05-22 06:12:53	2016-05-22 06:23:41	1	5100415	1	1	1	Hot Pink	Calypso Blue	Tiffany Blue	Green	Hot Pink	Green	Royal Blue	Periwinkle	Purple	Brown	Robin's Egg Blue	Turquoise	Purple	Pink	Cyan	Eggplant	Peach	Green	Royal Blue	Blue	Calypso Blue	Rust	Pink	Hot Pink	Lavender	Navy Blue	Green	Pink	Cold White	Robin's Egg Blue	Navy Blue	Charcoal Gray	Brown	Red	Yellow	Royal Blue
R_2CeSYuU2eHqBUWG	Default Response Set	Anonymous			173.173.45.151	0	2016-05-22 06:12:30	2016-05-22 06:24:42	1	4937338	1	1	1
R_PUl0jHXy0wgYvfj	Default Response Set	Anonymous			74.44.161.53	0	2016-05-22 05:47:31	2016-05-22 06:28:55	1	3403858	1	1	1
R_296slClb1m4jbOp	Default Response Set	Anonymous			74.193.144.177	0	2016-05-22 06:29:09	2016-05-22 06:35:04	1	9031385	1	1	1
R_1qhdYvbsMO5Ck42	Default Response Set	Anonymous			108.207.18.161	0	2016-05-22 06:27:51	2016-05-22 06:39:46	1	5612803	1	1	1
R_1IugeCOz3F3IovT	Default Response Set	Anonymous			75.67.99.188	0	2016-05-22 06:32:43	2016-05-22 06:41:49	1	9020139	1	1	1
R_3eaBr97Ed3nsXyL	Default Response Set	Anonymous			180.131.221.193	0	2016-05-22 06:22:59	2016-05-22 06:42:11	1	5812488	1	1	1
R_2dTpFSGxQKFstSh	Default Response Set	Anonymous			173.25.145.58	0	2016-05-22 06:44:07	2016-05-22 06:51:01	1	2745499	1	1	1
R_3PgHm6CZCBMly2Z	Default Response Set	Anonymous			71.212.56.167	0	2016-05-22 06:38:44	2016-05-22 06:51:24	1	3373165		1	1
R_8zYr0UttCHnNL4l	Default Response Set	Anonymous			67.174.153.115	0	2016-05-22 06:55:22	2016-05-22 07:08:31	1	9353415	1	1	1
R_3LcDrlpyNT2ZWks	Default Response Set	Anonymous			71.205.43.163	0	2016-05-22 07:00:55	2016-05-22 07:10:21	1	2487135	1	1	1
R_1FrMAip0YLKcyPI	Default Response Set	Anonymous			23.118.225.159	0	2016-05-22 07:11:16	2016-05-22 07:19:46	1	557775	1	1	1
R_1ANY4DbPqno2JoZ	Default Response Set	Anonymous			108.224.109.37	0	2016-05-22 07:10:58	2016-05-22 07:20:52	1	8432449	1	1	1
R_1QsZAEoFcuo5JQ8	Default Response Set	Anonymous			50.141.67.4	0	2016-05-22 07:07:54	2016-05-22 07:23:01	1	7037420	1	1	1
R_3s4dadUqsluvNj8	Default Response Set	Anonymous			108.215.142.63	0	2016-05-22 06:43:45	2016-05-22 07:27:26	1	5914563	1	1	1
R_2CPuX4UgeggXSI2	Default Response Set	Anonymous			76.113.96.89	0	2016-05-22 07:25:01	2016-05-22 07:30:33	1	5782348	1	1	1
R_22ySlTTjs9CIWqX	Default Response Set	Anonymous			108.16.208.83	0	2016-05-22 07:24:13	2016-05-22 07:30:54	1	7663633	1	1	1
R_2us7yBZsgTY4yzT	Default Response Set	Anonymous			184.155.176.167	0	2016-05-22 07:04:33	2016-05-22 07:37:35	1	1118509	1	1	1
R_3rHV7JNqrq8e5be	Default Response Set	Anonymous			73.158.7.75	0	2016-05-22 07:29:24	2016-05-22 07:40:07	1	6214435	1	1	1
R_2dQ6973zHHkWvuX	Default Response Set	Anonymous			70.189.190.132	0	2016-05-22 07:30:23	2016-05-22 07:41:28	1	8209623	1	1	1
R_bdV5jNAyMyZypvf	Default Response Set	Anonymous			68.175.149.183	0	2016-05-22 07:42:25	2016-05-22 07:50:03	1	2103088	1	1	1
R_3PTTD5uT61v4G3V	Default Response Set	Anonymous			50.171.254.5	0	2016-05-22 07:28:06	2016-05-22 07:51:05	1	1838271	1	1	1
R_TjzbT8foqp98fi9	Default Response Set	Anonymous			97.106.166.109	0	2016-05-22 07:21:32	2016-05-22 07:59:57	1	5971395	1	1	1
R_5dlJ0nuftwUw6gp	Default Response Set	Anonymous			98.210.247.214	0	2016-05-22 07:46:42	2016-05-22 08:06:04	1	6896148	1	1	1
R_10wa6zvxhg5IqKf	Default Response Set	Anonymous			24.181.132.8	0	2016-05-22 07:48:19	2016-05-22 08:06:18	1	2560363	1	1	1
R_wRWihiTxnsYrOAF	Default Response Set	Anonymous			98.125.186.254	0	2016-05-22 07:50:27	2016-05-22 08:06:47	1	3176149	1	1	1
R_33fqMR4K3wecR9y	Default Response Set	Anonymous			72.13.87.202	0	2016-05-22 08:04:34	2016-05-22 08:13:06	1	395901	1	1	1
R_3NQHIqqXwwiMigZ	Default Response Set	Anonymous			73.201.177.94	0	2016-05-22 08:09:52	2016-05-22 08:14:19	1	7782401	1	1	1
R_2TLSkxb8txpXxNp	Default Response Set	Anonymous			70.197.73.182	0	2016-05-22 08:11:05	2016-05-22 08:23:02	1	3518670	1	1	1
R_2UVGxnI8jErApZr	Default Response Set	Anonymous			66.8.165.206	0	2016-05-22 08:17:21	2016-05-22 08:27:03	1	9087846	1	1	1
R_09cgmd2f8FDqArT	Default Response Set	Anonymous			50.203.59.186	0	2016-05-22 08:01:39	2016-05-22 08:29:31	1	6311030	1	1	1
R_1QxNUObSUIIrcr0	Default Response Set	Anonymous			107.161.163.5	0	2016-05-22 08:09:03	2016-05-22 08:32:01	1	7636699	1	1	1	pink	blue	sky blue	dark grey	pink	dark green	blue		purpal	dark grey	greps green	lite green	lite blue	off white	green	navy blue	off grey	lite black	dark blue	blue	lite green		pink	purpal	lite brown	blue	grey	pink	off white	lite green	dark black	black	brown	red		blue
R_24nEviWgiFUYfqu	Default Response Set	Anonymous			184.180.220.111	0	2016-05-22 08:37:23	2016-05-22 08:51:29	1	4401960	1	1	1
R_3Oj3PaW1GB66QrM	Default Response Set	Anonymous			73.190.4.177	0	2016-05-22 08:52:11	2016-05-22 09:01:27	1	5233058	1	1	1
R_PMdmsPKTDQMNqE1	Default Response Set	Anonymous			69.143.226.185	0	2016-05-22 08:39:01	2016-05-22 09:03:01	1	2288679	1	1	1
R_87KhoXLCwLXIrip	Default Response Set	Anonymous			73.91.175.207	0	2016-05-22 09:05:18	2016-05-22 09:18:31	1	1234148	1	1	1
R_z3kBlIhjveSe8nL	Default Response Set	Anonymous			198.254.125.219	0	2016-05-22 08:57:27	2016-05-22 09:34:36	1	2035401	1	1	1
R_9FQSg9GzXFjYhnb	Default Response Set	Anonymous			68.203.232.35	0	2016-05-22 09:29:32	2016-05-22 09:37:32	1	4271883	1	1	1
R_9U2zwcS8oMuhDi1	Default Response Set	Anonymous			173.85.55.118	0	2016-05-22 09:28:46	2016-05-22 09:37:44	1	7913420	1	1	1
R_21amN285HxG5yB4	Default Response Set	Anonymous			75.120.81.23	0	2016-05-22 09:53:04	2016-05-22 10:01:22	1	686678	1	1	1
R_r8rEdIkEAb4lfk5	Default Response Set	Anonymous			123.211.27.53	0	2016-05-22 09:57:31	2016-05-22 10:06:27	1	4415552	1	1	1
R_dj0J5fsroPGgFa1	Default Response Set	Anonymous			50.37.49.54	0	2016-05-22 09:58:59	2016-05-22 10:10:49	1	6040944	1	1	1
R_2ePixL2RuiVaCS2	Default Response Set	Anonymous			72.199.168.9	0	2016-05-22 10:10:35	2016-05-22 10:17:58	1	8168627	1	1	1
R_UE1tez06XSd1FER	Default Response Set	Anonymous			74.103.122.206	0	2016-05-22 10:25:18	2016-05-22 10:32:43	1	9893455	1	1	1
R_214lj53wUBrlPq5	Default Response Set	Anonymous			68.104.213.37	0	2016-05-22 10:37:48	2016-05-22 10:53:06	1	6591243	1	1	1
R_1OUK6HAFhtAG5NM	Default Response Set	Anonymous			68.204.251.37	0	2016-05-22 12:03:50	2016-05-22 12:14:47	1	34979	1	1	1
R_1oGxrFHO0hHIEen	Default Response Set	Anonymous			111.69.229.241	0	2016-05-22 12:10:20	2016-05-22 12:16:15	1	2694971	1	1	1
R_3k5QFIMVMYRTPEe	Default Response Set	Anonymous			97.102.74.65	0	2016-05-22 12:54:27	2016-05-22 13:02:32	1	9143409	1	1	1
R_3sjNdaqidhJbXe0	Default Response Set	Anonymous			63.73.199.69	0	2016-05-22 13:08:38	2016-05-22 13:16:14	1	6297355	1	1	1
R_vkr1eX9dNUXCJ9L	Default Response Set	Anonymous			75.82.9.212	0	2016-05-22 13:21:58	2016-05-22 13:33:32	1	894297	1	1	1
R_1Ft5b9HygBnNtcQ	Default Response Set	Anonymous			124.170.141.227	0	2016-05-22 13:27:26	2016-05-22 13:45:53	1	3963926	1	1	1
R_3RguSd217ODRoUw	Default Response Set	Anonymous			205.164.4.68	0	2016-05-22 13:58:04	2016-05-22 14:03:48	1	9627729	1	1	1
R_2eVaXT18im5PgUs	Default Response Set	Anonymous			70.210.148.247	0	2016-05-22 13:43:23	2016-05-22 14:06:51	1	7167033	1	1	1
R_3EKMyC0IKXIgDac	Default Response Set	Anonymous			73.81.127.196	0	2016-05-22 14:05:56	2016-05-22 14:14:13	1	4085001	1	1	1
R_1dhL1uMlzjpyTY3	Default Response Set	Anonymous			76.77.160.227	0	2016-05-22 14:09:27	2016-05-22 14:21:08	1	7703635	1	1	1
R_1NmD5jc8EduxIXG	Default Response Set	Anonymous			98.236.24.151	0	2016-05-22 14:32:27	2016-05-22 14:40:24	1	491534	1	1	1
R_324Kb2SwA2iFOdE	Default Response Set	Anonymous			108.5.113.121	0	2016-05-22 14:42:38	2016-05-22 14:50:26	1	3732551	1	1	1
R_D2lgWsmAUNmdR2F	Default Response Set	Anonymous			98.172.96.106	0	2016-05-22 14:47:39	2016-05-22 14:56:58	1	8099696	1	1	1
R_3fV6Igxld5KVvru	Default Response Set	Anonymous			64.22.34.183	0	2016-05-22 14:46:09	2016-05-22 14:59:04	1	7741847	1	1	1
R_Zrtj6dzgZxLxjFf	Default Response Set	Anonymous			188.141.99.122	0	2016-05-22 14:55:25	2016-05-22 15:01:13	1	5983068	1	1	1
R_2fIMjstbYGez45u	Default Response Set	Anonymous			86.144.135.32	0	2016-05-22 15:05:03	2016-05-22 15:11:54	1	6163084	1	1	1
R_1kLZHX1epBRfwyf	Default Response Set	Anonymous			86.31.42.73	0	2016-05-22 15:07:13	2016-05-22 15:16:25	1	7483325	1	1	1
R_1C3kabZDGSkE9Ny	Default Response Set	Anonymous			24.247.140.185	0	2016-05-22 15:11:32	2016-05-22 15:20:32	1	8210827	1	1	1
R_8c6nlzcbZUQoVSp	Default Response Set	Anonymous			90.220.13.100	0	2016-05-22 15:10:45	2016-05-22 15:23:56	1	4205539	1	1	1
R_W1yq9Dx193IuK5P	Default Response Set	Anonymous			86.145.1.78	0	2016-05-22 15:19:45	2016-05-22 15:26:34	1	6775067	1	1	1
R_238OaWjwarS1fiP	Default Response Set	Anonymous			72.72.185.132	0	2016-05-22 15:07:31	2016-05-22 15:27:37	1	6468022	1	1	1
R_1mrywFuK6jRglx1	Default Response Set	Anonymous			109.152.250.160	0	2016-05-22 15:18:05	2016-05-22 15:32:49	1	6022875	1	1	1
R_3Jlrvh9fNIj9jYC	Default Response Set	Anonymous			24.216.214.14	0	2016-05-22 15:20:12	2016-05-22 15:35:19	1	3727515	1	1	1
R_1pxkl0Zotx276hd	Default Response Set	Anonymous			108.236.225.56	0	2016-05-22 15:17:31	2016-05-22 15:35:38	1	8599338	1	1	1
R_2tA4LxTSF9QusRy	Default Response Set	Anonymous			184.17.36.194	0	2016-05-22 15:22:58	2016-05-22 15:37:26	1	3511466	1	1	1
R_tFCu5bblfRxdCCZ	Default Response Set	Anonymous			99.33.73.22	0	2016-05-22 15:33:36	2016-05-22 15:40:56	1	8872563	1	1	1
R_OcJUEopJEZxVrbj	Default Response Set	Anonymous			151.224.38.157	0	2016-05-22 15:37:42	2016-05-22 15:42:53	1	8595125	1	1	1
R_A6xKKHvvpBvfwpH	Default Response Set	Anonymous			184.49.158.37	0	2016-05-22 15:27:05	2016-05-22 15:44:05	1	4141916	1	1	1
R_29geNlkJZa8e8fq	Default Response Set	Anonymous			74.205.155.44	0	2016-05-22 15:33:30	2016-05-22 15:44:25	1	9273278	1	1	1
R_3DtLrRZbOGfdlwg	Default Response Set	Anonymous			73.35.87.60	0	2016-05-22 15:34:48	2016-05-22 15:49:06	1	653277	1	1	1
R_RmEM0zNK4QlF6zT	Default Response Set	Anonymous			24.140.169.197	0	2016-05-22 15:34:35	2016-05-22 15:52:29	1	8395551	1	1	1
R_3rP9oX6VDb32gTs	Default Response Set	Anonymous			86.31.160.25	0	2016-05-22 15:46:56	2016-05-22 15:52:46	1	5920013	1	1	1
R_vMHwXuOoMQkNfk5	Default Response Set	Anonymous			2.126.90.54	0	2016-05-22 15:42:27	2016-05-22 15:54:17	1	8834808	1	1	1
R_cI3xM4w65NsaE0x	Default Response Set	Anonymous			80.234.161.145	0	2016-05-22 15:45:22	2016-05-22 15:54:28	1	2814979	1	1	1
R_1Fz7QE6fjoBedxX	Default Response Set	Anonymous			184.14.114.81	0	2016-05-22 15:45:43	2016-05-22 15:56:16	1	4825598	1	1	1
R_QbSb8eAot43TcEV	Default Response Set	Anonymous			86.133.109.129	0	2016-05-22 15:56:36	2016-05-22 16:02:48	1	2798295	1	1	1
R_1Qar0IUn79ou6Fp	Default Response Set	Anonymous			72.193.82.73	0	2016-05-22 15:55:46	2016-05-22 16:03:29	1	4321565	1	1	1
R_31sagPEtEbiYbOe	Default Response Set	Anonymous			23.116.172.16	0	2016-05-22 15:54:15	2016-05-22 16:06:04	1	1031470	1	1	1
R_qEFZxoLNsalrT33	Default Response Set	Anonymous			31.205.67.64	0	2016-05-22 16:01:31	2016-05-22 16:09:05	1	9513882	1	1	1
R_2V8f81fu4GyKTgU	Default Response Set	Anonymous			86.245.89.67	0	2016-05-22 15:57:14	2016-05-22 16:09:52	1	4673660	1	1	1
R_qV3qlzK0lPKoksV	Default Response Set	Anonymous			89.241.79.251	0	2016-05-22 16:00:38	2016-05-22 16:14:50	1	1244214	1	1	1
R_3EaiyjcVjFPy8G1	Default Response Set	Anonymous			68.74.181.90	0	2016-05-22 16:09:15	2016-05-22 16:18:29	1	2278016	1	1	1
R_3eh2iuxaI3ECkrL	Default Response Set	Anonymous			99.189.184.91	0	2016-05-22 16:07:34	2016-05-22 16:22:04	1	9647292	1	1	1
R_vq0n81fClmikzUR	Default Response Set	Anonymous			216.158.195.5	0	2016-05-22 16:14:40	2016-05-22 16:23:20	1	9929510	1	1	1
R_216NrqqV7Wfuw5W	Default Response Set	Anonymous			72.36.39.147	0	2016-05-22 16:16:40	2016-05-22 16:25:34	1	8275940	1	1	1
R_2DV4QklPYSD1LpE	Default Response Set	Anonymous			108.14.47.78	0	2016-05-22 16:19:35	2016-05-22 16:26:29	1	4614041	1	1	1
R_1IQnMKpOadGFgUy	Default Response Set	Anonymous			24.128.240.136	0	2016-05-22 16:14:48	2016-05-22 16:27:07	1	7247561	1	1	1
R_3EuT6y6mjvMOHtf	Default Response Set	Anonymous			75.162.60.97	0	2016-05-22 16:08:10	2016-05-22 16:30:42	1	786162	1	1	1
R_vUorpAPxK0nLIzL	Default Response Set	Anonymous			108.70.220.234	0	2016-05-22 16:21:19	2016-05-22 16:30:55	1	8331283	1	1	1
R_2CVZrFj382GBgmw	Default Response Set	Anonymous			206.107.211.5	0	2016-05-22 16:26:33	2016-05-22 16:32:18	1	2854349	1	1	1	PINK	BLU	BLUE	GREEN	PINK	GREEN	BLUE	BLUE	PURPLE	BROWN	GREEN	TURQUOISE	PURPLE	BEIGE	GREEN	PURPLE	BEIGE	GREEN	BLUE	BLUE	BLUE	ORANGE	PINK	PINK	PURPLE	BLUE	GREEN	PINK	WHITE	GREEN	BLUE	PURPLE	BROWN	RED	YELLOW	BLU
R_1CkA0DA1NxahsgP	Default Response Set	Anonymous			69.126.233.109	0	2016-05-22 16:23:40	2016-05-22 16:32:29	1	3119434	1	1	1
R_u52cJjo2Ijp2boR	Default Response Set	Anonymous			73.81.220.190	0	2016-05-22 16:32:01	2016-05-22 16:38:43	1	5251158	1	1	1
R_2TFt8vmZMpuvzkr	Default Response Set	Anonymous			135.23.91.102	0	2016-05-22 16:33:12	2016-05-22 16:43:07	1	3270977	1	1	1
R_ZwSegzFuTTtcWBz	Default Response Set	Anonymous			76.3.156.190	0	2016-05-22 16:35:53	2016-05-22 16:44:49	1	3158599	1	1	1
R_3HOz54wGvVP4EJd	Default Response Set	Anonymous			72.182.137.235	0	2016-05-22 16:40:15	2016-05-22 16:45:54	1	2403574	1	1	1
R_cBIQVrFvEQuQ8kp	Default Response Set	Anonymous			98.170.233.116	0	2016-05-22 16:38:48	2016-05-22 16:46:31	1	6615549	1	1	1
R_WpJxNjuWljsNyQp	Default Response Set	Anonymous			209.95.50.107	0	2016-05-22 16:36:53	2016-05-22 16:48:28	1	5141621	1	1	1
R_CgbSXYalxFH7PPj	Default Response Set	Anonymous			96.59.158.137	0	2016-05-22 16:42:28	2016-05-22 16:51:51	1	4311539	1	1	1
R_6KF4WBUH85fqa9v	Default Response Set	Anonymous			73.68.208.166	0	2016-05-22 16:42:26	2016-05-22 16:52:10	1	6518634	1	1	1	chartreuse	deep aqua blue	light blue	army green	bright pink	hunter green	royal blue	purple	mid tonepink	deep olive green	light green	turquoise	light purple	beige	off green	dark purple	off white dark	green	royal blue	blue	baby blue	light brown	deep pink	pink	deep pink	deep blue	forest green	peach	white	lime green	blue	navy blue	brown	vibrant red	bright yellow	blue
R_2VElRRKfUDZUi5t	Default Response Set	Anonymous			99.92.106.39	0	2016-05-22 16:47:03	2016-05-22 16:53:59	1	9832842	1	1	1
R_31byfsRI3WN3sva	Default Response Set	Anonymous			108.213.199.39	0	2016-05-22 16:44:42	2016-05-22 16:54:10	1	3261893	1	1	1
R_eFpwwj72QJ40BS9	Default Response Set	Anonymous			71.223.100.207	0	2016-05-22 16:41:51	2016-05-22 16:54:45	1	7915249	1	1	1
R_74fR18sWbwPN7jP	Default Response Set	Anonymous			50.139.11.123	0	2016-05-22 16:48:45	2016-05-22 16:57:07	1	1287243	1	1	1
R_yrW988rDoD4LMK5	Default Response Set	Anonymous			8.40.49.188	0	2016-05-22 16:52:47	2016-05-22 17:06:05	1	1386414	1	1	1
R_3KqFcwLWwG4me2m	Default Response Set	Anonymous			24.255.160.4	0	2016-05-22 16:53:04	2016-05-22 17:09:43	1	9142780	1	1	1
R_2sSApgPahzj51Ru	Default Response Set	Anonymous			104.184.161.72	0	2016-05-22 16:52:59	2016-05-22 17:10:06	1	7244972	1	1	1
R_ezCr5rbVgWa3HMZ	Default Response Set	Anonymous			81.96.151.40	0	2016-05-22 16:56:00	2016-05-22 17:12:05	1	8246233	1	1	1
R_3GeKBcld8DGmRPh	Default Response Set	Anonymous			96.32.44.134	0	2016-05-22 17:02:57	2016-05-22 17:12:31	1	4357481	1	1	1
R_sppTs9tns2LmVEZ	Default Response Set	Anonymous			74.78.59.229	0	2016-05-22 17:11:39	2016-05-22 17:18:12	1	4192678	1	1	1
R_1dERDm6s127OO3i	Default Response Set	Anonymous			45.26.83.79	0	2016-05-22 17:15:34	2016-05-22 17:22:12	1	8616344	1	1	1
R_2V7utJnZNBb2hfF	Default Response Set	Anonymous			174.96.196.25	0	2016-05-22 17:16:51	2016-05-22 17:22:59	1	8262800	1	1	1
R_2P8cRgEGccM4uSt	Default Response Set	Anonymous			209.57.32.30	0	2016-05-22 17:12:27	2016-05-22 17:23:42	1	1782892	1	1	1
R_DdBLwZCv1RBiSvn	Default Response Set	Anonymous			65.24.124.126	0	2016-05-22 17:17:31	2016-05-22 17:24:03	1	6976721	1	1	1
R_1zenHdiBR5TrUnD	Default Response Set	Anonymous			73.213.88.13	0	2016-05-22 06:36:53	2016-05-22 17:24:22	1	9255014	1	1	1
R_124PZ3F0NDkoSM4	Default Response Set	Anonymous			173.175.6.166	0	2016-05-22 17:17:52	2016-05-22 17:29:55	1	970138	1	1	1
R_1gLpFxGy70CzBjl	Default Response Set	Anonymous			86.40.31.19	0	2016-05-22 17:16:21	2016-05-22 17:32:11	1	7583849	1	1	1
R_1Gw6EjT8iyD7r10	Default Response Set	Anonymous			98.90.8.83	0	2016-05-22 17:24:52	2016-05-22 17:32:22	1	9034359	1	1	1
R_DUD2yh6KWShYWTD	Default Response Set	Anonymous			216.252.60.249	0	2016-05-22 17:21:55	2016-05-22 17:33:47	1	9402	1	1	1
R_325cpZ5fPkqfDNr	Default Response Set	Anonymous			100.3.49.143	0	2016-05-22 17:04:34	2016-05-22 17:34:03	1	4280452	1	1	1
R_rkcnErfzvcMGsH7	Default Response Set	Anonymous			70.177.250.192	0	2016-05-22 17:23:37	2016-05-22 17:36:42	1	5513009	1	1	1
R_2CZCQsWQ3HUODrn	Default Response Set	Anonymous			107.208.107.33	0	2016-05-22 17:27:39	2016-05-22 17:37:31	1	5553234	1	1	1
R_p9GhpFLl28D7Oyl	Default Response Set	Anonymous			73.21.128.137	0	2016-05-22 17:22:39	2016-05-22 17:39:42	1	3223622	1	1	1
R_2dHlPrFAELqHyCv	Default Response Set	Anonymous			68.55.61.82	0	2016-05-22 17:31:28	2016-05-22 17:41:28	1	3447811	1	1	1
R_1eqQmtGYTp6SJwR	Default Response Set	Anonymous			90.218.32.124	0	2016-05-22 17:45:11	2016-05-22 17:51:11	1	6225770	1	1	1
R_29dbz83n4f20jGb	Default Response Set	Anonymous			68.3.14.188	0	2016-05-22 17:34:23	2016-05-22 17:51:57	1	5592432	1	1	1
R_zZs29QAwsMRxMlP	Default Response Set	Anonymous			50.191.46.244	0	2016-05-22 17:43:38	2016-05-22 17:54:44	1	4390004	1	1	1
R_1lhHmzQEM7z8pwM	Default Response Set	Anonymous			65.129.42.210	0	2016-05-22 17:44:05	2016-05-22 17:57:11	1	9868843	1	1	1
R_2TtypIyvdfT4csr	Default Response Set	Anonymous			108.70.243.14	0	2016-05-22 17:42:04	2016-05-22 17:59:03	1	8379573	1	1	1
R_1H1Bn8p3lZdUFui	Default Response Set	Anonymous			69.59.35.93	0	2016-05-22 17:44:02	2016-05-22 18:10:08	1	456591	1	1	1	Neon Pink	Standard Blue	Sky Blue	Army Green	Neon Pink	Army Green	Vibrant Blue	Vibrant Purple	Purple	Dirt Brown	Seafoam	Blue-Green	Electric Purple	Pale Yellow	Dark Green	Dark Purple	Pale Yellow	Army Green	Vibrant Blue	Dark Blue	Powder Blue	Burnt Orange	Pink-Red	Electric Pink	Mauve	Navy	Army Green	Peach	Pale Purple	Dark Lime Green	Navy	Deep Grey	Milk Chocolate Brown	Blood Red	Sunshine Yellow	Electric Blue
R_31jcnHR02No1s0s	Default Response Set	Anonymous			75.191.215.52	0	2016-05-22 17:58:32	2016-05-22 18:11:06	1	272132	1	1	1
R_1imTOI2eYM2rcMq	Default Response Set	Anonymous			96.59.160.2	0	2016-05-22 18:00:14	2016-05-22 18:12:06	1	9773082	1	1	1
R_ZmjDWQoAM5j0KJz	Default Response Set	Anonymous			184.96.100.187	0	2016-05-22 17:54:01	2016-05-22 18:12:53	1	1854844	1	1	1
R_29uAwFejihEOQs4	Default Response Set	Anonymous			166.170.14.30	0	2016-05-22 18:05:26	2016-05-22 18:15:12	1	838865	1	1	1
R_2fE7NDm9OseJnLW	Default Response Set	Anonymous			71.89.53.156	0	2016-05-22 18:05:27	2016-05-22 18:15:54	1	3547105	1	1	1
R_A0QNxiMCfcNDHzj	Default Response Set	Anonymous			50.181.150.153	0	2016-05-22 18:11:39	2016-05-22 18:18:25	1	2910651	1	1	1
R_3MfdXJyOyKQDlk5	Default Response Set	Anonymous			96.241.138.183	0	2016-05-22 18:19:44	2016-05-22 18:24:36	1	437538	1	1	1
R_2vY6lnoGlfhCMGf	Default Response Set	Anonymous			107.215.6.30	0	2016-05-22 18:18:17	2016-05-22 18:24:47	1	4052347	1	1	1
R_1g7TQ5vhbC7hbpS	Default Response Set	Anonymous			184.101.79.162	0	2016-05-22 18:12:37	2016-05-22 18:26:04	1	7916018	1	1	1
R_2YXJhhGL9IvKsdm	Default Response Set	Anonymous			68.98.235.144	0	2016-05-22 18:16:51	2016-05-22 18:26:39	1	4949445	1	1	1
R_0GGZef06auSj0bv	Default Response Set	Anonymous			96.33.52.213	0	2016-05-22 18:17:46	2016-05-22 18:27:58	1	6574449	1	1	1
R_2bIuFPWGRnIVtqP	Default Response Set	Anonymous			65.26.108.119	0	2016-05-22 18:15:06	2016-05-22 18:28:54	1	8947047	1	1	1
R_3kAgtQZecEffKMw	Default Response Set	Anonymous			173.24.211.92	0	2016-05-22 18:21:00	2016-05-22 18:29:18	1	9747567	1	1	1
R_1HhsSI9AWhtddwI	Default Response Set	Anonymous			50.166.50.81	0	2016-05-22 18:24:53	2016-05-22 18:30:51	1	7196467	1	1	1
R_sid523iZfa0tZ9n	Default Response Set	Anonymous			24.252.88.198	0	2016-05-22 18:24:56	2016-05-22 18:31:41	1	3707789	1	1	1
R_1qfdEZWp6YMalMn	Default Response Set	Anonymous			71.172.85.250	0	2016-05-22 18:24:05	2016-05-22 18:36:52	1	2792146	1	1	1
R_10wsZyHQ6bHfQUf	Default Response Set	Anonymous			97.94.154.111	0	2016-05-22 18:11:35	2016-05-22 18:37:19	1	8959536	1	1	1
R_2CVYDg29BqHEEmB	Default Response Set	Anonymous			76.112.13.151	0	2016-05-22 18:13:22	2016-05-22 18:38:42	1	2291135	1	1	1
R_9LcYObgRk2KwZGh	Default Response Set	Anonymous			24.158.71.83	0	2016-05-22 18:34:18	2016-05-22 18:39:30	1	4549520	1	1	1
R_3EKznQ3KV5e5FG2	Default Response Set	Anonymous			67.3.237.35	0	2016-05-22 18:33:06	2016-05-22 18:39:49	1	9702175	1	1	1
R_3syoU4g1R2OBSHK	Default Response Set	Anonymous			69.206.155.163	0	2016-05-22 18:20:25	2016-05-22 18:41:48	1	4512253	1	1	1
R_1Kd6mWH7P5u5pqq	Default Response Set	Anonymous			70.115.143.246	0	2016-05-22 18:39:44	2016-05-22 18:46:19	1	3656145	1	1	1
R_27rqUcKWWwfvvU9	Default Response Set	Anonymous			50.80.137.160	0	2016-05-22 18:40:35	2016-05-22 18:47:06	1	7649261	1	1	1
R_2CKrSrWk7qCvtVF	Default Response Set	Anonymous			75.38.206.85	0	2016-05-22 18:40:52	2016-05-22 18:53:58	1	2893652	1	1	1
R_uwQfj18xjsq6Oul	Default Response Set	Anonymous			206.83.77.250	0	2016-05-22 18:53:32	2016-05-22 19:04:31	1	2869933	1	1	1
R_5imeqWFpWQGwzQd	Default Response Set	Anonymous			66.244.109.107	0	2016-05-22 18:58:11	2016-05-22 19:05:56	1	5387002	1	1	1
R_1mWuJC07x4KvHw1	Default Response Set	Anonymous			167.137.1.16	0	2016-05-22 18:59:54	2016-05-22 19:07:32	1	571051	1	1	1
R_1rMQYmCEqMXLRLb	Default Response Set	Anonymous			69.14.150.123	0	2016-05-22 18:58:55	2016-05-22 19:11:09	1	3186846	1	1	1
R_3jeeOlOwdL068sa	Default Response Set	Anonymous			77.101.174.134	0	2016-05-22 18:56:27	2016-05-22 19:11:14	1	4101091	1		1
R_eKEaPNlQ1Ad2GWt	Default Response Set	Anonymous			108.4.106.202	0	2016-05-22 19:00:25	2016-05-22 19:11:50	1	6791193	1	1	1
R_D30RS37CdJxApyx	Default Response Set	Anonymous			72.80.22.147	0	2016-05-22 19:00:55	2016-05-22 19:12:26	1	7878962	1	1	1
R_28ZXVbd6fBKtvso	Default Response Set	Anonymous			68.82.189.110	0	2016-05-22 19:04:47	2016-05-22 19:15:44	1	6897127	1	1	1
R_2OVeqJ7oE6CB1Ji	Default Response Set	Anonymous			99.67.220.51	0	2016-05-22 19:07:02	2016-05-22 19:16:13	1	7402008	1	1	1
R_RLjAgedgEMGOg01	Default Response Set	Anonymous			68.6.156.31	0	2016-05-22 18:45:53	2016-05-22 19:19:34	1	1813185	1	1
R_3O3aENRSsOoJxB1	Default Response Set	Anonymous			73.206.110.48	0	2016-05-22 19:09:30	2016-05-22 19:19:57	1	3161410	1	1	1
R_2fCGBRqYay4TuLt	Default Response Set	Anonymous			68.4.162.251	0	2016-05-22 19:10:05	2016-05-22 19:20:39	1	1855197	1	1	1
R_2CvT6ZeDjnYzOHO	Default Response Set	Anonymous			97.97.187.111	0	2016-05-22 19:13:12	2016-05-22 19:21:54	1	2774584	1	1	1
R_2frezAcPjBWXZZN	Default Response Set	Anonymous			142.196.185.141	0	2016-05-22 18:51:40	2016-05-22 19:22:27	1	6032663	1	1	1
R_20NWqVyxaBUqWOD	Default Response Set	Anonymous			73.34.24.178	0	2016-05-22 19:11:40	2016-05-22 19:24:21	1	7217872	1	1	1
R_1j6z7JkhLNHC0Tv	Default Response Set	Anonymous			73.90.106.56	0	2016-05-22 19:18:04	2016-05-22 19:26:14	1	8957039	1	1	1
R_XAHSlir6a3tKwKJ	Default Response Set	Anonymous			77.97.166.154	0	2016-05-22 19:19:27	2016-05-22 19:31:05	1	6055421	1	1	1
R_ssN5dFnAbUwoO6l	Default Response Set	Anonymous			98.210.228.117	0	2016-05-22 19:21:46	2016-05-22 19:33:05	1	7488785	1	1	1
R_4ToMN2VoORDxbMZ	Default Response Set	Anonymous			184.91.183.170	0	2016-05-22 19:24:12	2016-05-22 19:38:07	1	6686119	1	1	1
R_25EqZWrmSGNvrA1	Default Response Set	Anonymous			66.215.150.55	0	2016-05-22 19:27:36	2016-05-22 19:38:29	1	6220593	1	1	1
R_22Lyb4WVJCcXn5I	Default Response Set	Anonymous			98.212.138.87	0	2016-05-22 19:36:50	2016-05-22 19:40:38	1	4252627	1	1	1
R_28IAKCA6rxqBOVx	Default Response Set	Anonymous			24.231.226.200	0	2016-05-22 19:34:25	2016-05-22 19:43:14	1	2820518	1	1	1
R_3EF2Qz9WZsUW0QX	Default Response Set	Anonymous			184.57.82.176	0	2016-05-22 19:37:37	2016-05-22 19:44:21	1	5105704	1	1	1
R_1QEBFrbKpc7XGFr	Default Response Set	Anonymous			65.128.60.70	0	2016-05-22 19:37:15	2016-05-22 19:48:39	1	8287585	1	1	1
R_1Nm08rh0guTYw6A	Default Response Set	Anonymous			71.49.229.188	0	2016-05-22 19:39:37	2016-05-22 19:49:51	1	6659866	1	1	1
R_2Tz6b5k6bryzc0u	Default Response Set	Anonymous			24.214.136.146	0	2016-05-22 19:45:11	2016-05-22 19:56:04	1	3663564	1	1	1
R_3njjAH55mBugN4O	Default Response Set	Anonymous			68.52.147.204	0	2016-05-22 19:43:57	2016-05-22 19:56:08	1	91848	1	1	1
R_3e9d5ioD7ZDdogF	Default Response Set	Anonymous			96.255.238.220	0	2016-05-22 19:51:14	2016-05-22 19:56:50	1	8954589	1	1	1
R_2rvdStnc6hV246W	Default Response Set	Anonymous			98.228.189.36	0	2016-05-22 19:57:18	2016-05-22 20:04:13	1	5812027	1	1	1
R_XFVs80SCdJ43LjP	Default Response Set	Anonymous			32.209.71.101	0	2016-05-22 19:48:57	2016-05-22 20:06:34	1	8634610	1	1	1
R_eIE2syalFV4sQ6d	Default Response Set	Anonymous			173.79.49.47	0	2016-05-22 20:01:18	2016-05-22 20:09:23	1	6920598	1	1	1
R_1r3tJXvYBms4YIM	Default Response Set	Anonymous			68.68.88.16	0	2016-05-22 20:02:23	2016-05-22 20:11:19	1	4842626	1	1	1
R_pASjLqdUqlBBArL	Default Response Set	Anonymous			104.35.69.108	0	2016-05-22 20:00:55	2016-05-22 20:11:37	1	8953523	1	1	1
R_2ttxa49OkMzY2Ai	Default Response Set	Anonymous			82.15.224.66	0	2016-05-22 19:44:31	2016-05-22 20:11:55	1	250947	1	1	1
R_eR5jotNGfqTGrhD	Default Response Set	Anonymous			49.244.109.67	0	2016-05-22 19:56:52	2016-05-22 20:12:30	1	5560753	1	1	1
R_2teRahxn7WsyrWH	Default Response Set	Anonymous			99.191.210.46	0	2016-05-22 20:05:41	2016-05-22 20:14:00	1	6601430	1	1	1
R_5vhJkd2BDKQubD7	Default Response Set	Anonymous			24.56.220.101	0	2016-05-22 20:08:11	2016-05-22 20:16:15	1	597539	1	1	1
R_2ccHZKiONKOKD3V	Default Response Set	Anonymous			81.158.139.241	0	2016-05-22 20:11:06	2016-05-22 20:16:55	1	6157964	1	1	1	pink	dark blue	baby blue	olive	pink	dark green	blue	purple	purple	mud	khaki	torqousie	pruple	nude	green	dark blue	cream	dark green	blue	blue		burnt red	rose	pink	burgundy	blue	green	pink	white	mint	deep blue	black	brown	re	yellow	blue
R_2tzioQokCQI6Hoe	Default Response Set	Anonymous			68.116.87.53	0	2016-05-22 20:05:06	2016-05-22 20:17:50	1	3858886	1	1	1
R_9BLWifAXZCWlSiB	Default Response Set	Anonymous			68.82.13.67	0	2016-05-22 20:08:23	2016-05-22 20:22:25	1	1711354	1	1	1
R_2SAeLHzhnC7HiiU	Default Response Set	Anonymous			24.9.117.170	0	2016-05-22 20:10:55	2016-05-22 20:22:41	1	5011338	1	1	1
R_3D0CLU6dscDkZiH	Default Response Set	Anonymous			67.235.9.133	0	2016-05-22 20:19:39	2016-05-22 20:27:59	1	6325885	1	1	1
R_u1x1ro8THHLdHKp	Default Response Set	Anonymous			97.95.27.61	0	2016-05-22 20:23:33	2016-05-22 20:28:19	1	786102	1	1	1
R_2BlzTcoFmpV62Ay	Default Response Set	Anonymous			184.96.23.193	0	2016-05-22 20:16:23	2016-05-22 20:28:49	1	5794467	1	1	1
R_cLLIrrd0ozHAdJ7	Default Response Set	Anonymous			38.81.150.150	0	2016-05-22 20:13:18	2016-05-22 20:29:28	1	9442332	1	1	1
R_1r6MAvbU4wnYgSB	Default Response Set	Anonymous			184.186.16.143	0	2016-05-22 20:18:18	2016-05-22 20:29:43	1	4310207	1	1	1
R_3kpn3U9yaCfpqSN	Default Response Set	Anonymous			72.83.138.115	0	2016-05-22 20:16:14	2016-05-22 20:30:18	1	2843330	1	1	1
R_3ERKVFjOaYYSBUt	Default Response Set	Anonymous			184.88.58.122	0	2016-05-22 20:12:51	2016-05-22 20:30:58	1	210448	1	1	1
R_1LnC48kC13Q4QBq	Default Response Set	Anonymous			50.162.200.47	0	2016-05-22 20:26:38	2016-05-22 20:34:08	1	2139152	1	1	1
R_6ziPWYD9gjtcwWR	Default Response Set	Anonymous			76.25.199.60	0	2016-05-22 20:27:59	2016-05-22 20:36:37	1	207591	1	1	1
R_2BkS6LdOwoFwnY0	Default Response Set	Anonymous			192.234.106.10	0	2016-05-22 20:30:27	2016-05-22 20:42:07	1	115300	1	1	1
R_3j9BtrznvRWbHJj	Default Response Set	Anonymous			74.96.240.153	0	2016-05-22 20:37:14	2016-05-22 20:44:48	1	9833678	1	1	1
R_vTw6u4KypMcmhnH	Default Response Set	Anonymous			173.49.142.232	0	2016-05-22 20:38:55	2016-05-22 20:51:32	1	9126051	1	1	1
R_3MFPWKWdtvSumjy	Default Response Set	Anonymous			75.161.92.135	0	2016-05-22 20:47:20	2016-05-22 20:52:35	1	540603	1	1	1	neon pink		blue	dark green	pink	blue green	blue	purple	purple	brown	green	green	purple	tan	green	purple	bage	green			sky blue	pumpkin	pink	flourecent	pink	navy blue	light grey	nude		green	navy blue	grey	light brown		yellow
R_erm5phe8RFwuPKN	Default Response Set	Anonymous			162.210.197.54	0	2016-05-22 20:42:28	2016-05-22 20:53:19	1	2245513	1	1	1
R_6ieLwHVMKnjRpZz	Default Response Set	Anonymous			68.50.100.85	0	2016-05-22 20:49:42	2016-05-22 20:57:32	1	5873415	1	1	1
R_RJoEHvLiLqIbeG5	Default Response Set	Anonymous			68.104.49.10	0	2016-05-22 20:42:32	2016-05-22 20:57:49	1	6212836	1	1	1
R_3P82oWUiu6yvHjS	Default Response Set	Anonymous			71.218.168.92	0	2016-05-22 20:44:58	2016-05-22 20:57:50	1	5928794	1	1	1
R_11iKtrSVd6Fe52M	Default Response Set	Anonymous			67.232.105.182	0	2016-05-22 20:52:16	2016-05-22 20:58:53	1	6774887	1	1	1
R_yOpg5rumlRH4U5b	Default Response Set	Anonymous			173.81.243.210	0	2016-05-22 20:12:21	2016-05-22 20:59:07	1	3485714	1	1	1
R_12g6rBZk4TwAB7T	Default Response Set	Anonymous			68.180.34.217	0	2016-05-22 20:53:48	2016-05-22 20:59:36	1	4766704	1	1	1
R_dcZ51vGVfzQ9eSJ	Default Response Set	Anonymous			68.43.31.66	0	2016-05-22 20:50:49	2016-05-22 21:02:02	1	5721099	1	1	1
R_3hGsIdjtFTLkFmj	Default Response Set	Anonymous			143.159.216.212	0	2016-05-22 20:47:41	2016-05-22 21:07:32	1	1218723	1		1
R_10Sgw2pmDCOea3k	Default Response Set	Anonymous			71.101.48.39	0	2016-05-22 20:57:06	2016-05-22 21:07:35	1	4854980	1	1	1
R_xmEagM0lE7OVDfr	Default Response Set	Anonymous			67.79.141.102	0	2016-05-22 21:00:46	2016-05-22 21:08:11	1	6036073	1	1	1
R_29nt0UP19YU4aiD	Default Response Set	Anonymous			65.184.230.34	0	2016-05-22 15:29:42	2016-05-22 21:08:13	1	4106157	1	1	1
R_2R2ldtVXn7v8THu	Default Response Set	Anonymous			73.197.20.130	0	2016-05-22 20:56:48	2016-05-22 21:09:15	1	814957	1	1	1
R_3KUYtZVBu0XM5KJ	Default Response Set	Anonymous			76.169.235.219	0	2016-05-22 20:53:18	2016-05-22 21:09:30	1	9962585	1	1	1
R_ebKreuRIAaOV0lz	Default Response Set	Anonymous			71.198.221.78	0	2016-05-22 20:44:45	2016-05-22 21:10:25	1	8100497	1	1	1
R_R92EUpfIHS81R8l	Default Response Set	Anonymous			108.15.63.35	0	2016-05-22 21:02:52	2016-05-22 21:11:19	1	5148524	1	1	1
R_1i5bd5EsedmscRD	Default Response Set	Anonymous			71.96.89.142	0	2016-05-22 20:59:42	2016-05-22 21:11:42	1	6912766	1	1	1
R_1M4VxvBaBxe5MMQ	Default Response Set	Anonymous			68.53.247.93	0	2016-05-22 21:02:16	2016-05-22 21:12:58	1	6099580	1	1	1
R_2CNX23A18aXJ2Gj	Default Response Set	Anonymous			99.195.239.47	0	2016-05-22 21:03:54	2016-05-22 21:17:19	1	8562784	1	1	1
R_d6VWGoef973uG2N	Default Response Set	Anonymous			170.144.118.103	0	2016-05-22 21:08:54	2016-05-22 21:17:40	1	2785039	1	1	1
R_Ad3J7abtnljLm6J	Default Response Set	Anonymous			67.241.65.145	0	2016-05-22 21:09:19	2016-05-22 21:19:14	1	6365267	1	1	1
R_3fYHc1KNKDBJt3K	Default Response Set	Anonymous			24.46.160.9	0	2016-05-22 21:10:05	2016-05-22 21:19:16	1	8042211	1	1	1	fluersecent purple	sky blue	sky blue	army green	fluerecent pink	sludge	slighty-royal blue	bright purple	medium purple	sludge	baby blue	bright teal	light purple	peach	light teal	dark purple	off-white	slate	yoral blue	ocean blue	child blue	dark peach	light pink	bright pink	subtle pink	dark navy	light teal	light pink	subtle grey	light teal	midnight blue	aubergine	light mud	bright red	buttercup yellow	royal blue
R_pivG87iIxoRNVPb	Default Response Set	Anonymous			71.94.195.39	0	2016-05-22 21:11:17	2016-05-22 21:22:19	1	5481270	1	1	1
R_3rZnz1SOHnSuZPN	Default Response Set	Anonymous			24.239.60.89	0	2016-05-22 21:13:16	2016-05-22 21:22:29	1	9493683	1	1	1
R_1IuEC1k4Xa8F4bj	Default Response Set	Anonymous			98.200.221.212	0	2016-05-22 21:11:50	2016-05-22 21:23:59	1	1715976	1	1	1
R_2DMoatSSjZRu3jJ	Default Response Set	Anonymous			173.171.18.211	0	2016-05-22 21:18:57	2016-05-22 21:25:51	1	8367085	1	1	1
R_2c8iqZOnW4fp1DB	Default Response Set	Anonymous			74.199.2.251	0	2016-05-22 21:15:55	2016-05-22 21:26:32	1	4916151	1	1	1
R_3qflfZQOWs3FKmK	Default Response Set	Anonymous			72.192.154.231	0	2016-05-22 21:05:43	2016-05-22 21:27:41	1	8358204	1	1	1
R_3k1l7FjCEUedwFz	Default Response Set	Anonymous			104.235.69.36	0	2016-05-22 21:17:05	2016-05-22 21:28:45	1	3164495	1	1	1
R_3hcKYinDkPUnujw	Default Response Set	Anonymous			75.151.56.205	0	2016-05-22 21:12:30	2016-05-22 21:29:34	1	8678892	1	1	1
R_2DNtq7eb4OZbsH3	Default Response Set	Anonymous			108.55.91.76	0	2016-05-22 21:19:31	2016-05-22 21:29:52	1	13371	1	1	1
R_1C9GHXj4lN3nrfF	Default Response Set	Anonymous			207.38.208.97	0	2016-05-22 21:11:10	2016-05-22 21:30:53	1	5036411	1	1	1
R_2bNMytppq0E2yJa	Default Response Set	Anonymous			76.0.63.231	0	2016-05-22 21:20:14	2016-05-22 21:32:00	1	985943	1	1	1
R_2fkaPn43M68IMam	Default Response Set	Anonymous			173.87.183.104	0	2016-05-22 21:13:20	2016-05-22 21:32:21	1	6130068	1	1	1
R_3qy9TktIWErKXbT	Default Response Set	Anonymous			67.191.232.184	0	2016-05-22 21:22:09	2016-05-22 21:32:47	1	8836137	1	1	1
R_TkmviT9FHni9tHX	Default Response Set	Anonymous			74.79.25.116	0	2016-05-22 21:29:00	2016-05-22 21:33:00	1	3961011	1	1	1
R_1Cxb8UkzdGBf7G6	Default Response Set	Anonymous			98.232.169.255	0	2016-05-22 21:20:23	2016-05-22 21:34:42	1	1372622	1	1	1
R_2YqPXsZpDrOyfQR	Default Response Set	Anonymous			206.53.86.212	0	2016-05-22 21:30:20	2016-05-22 21:35:47	1	9258442	1	1	1
R_3HMMOhsnwSudyQk	Default Response Set	Anonymous			98.208.205.197	0	2016-05-22 21:11:57	2016-05-22 21:37:12	1	3940047	1	1	1
R_1FJ4GNgbxKHawNh	Default Response Set	Anonymous			74.51.211.50	0	2016-05-22 21:27:57	2016-05-22 21:37:36	1	2431317	1	1	1
R_3r2tnrjbHwMA1Jo	Default Response Set	Anonymous			74.130.158.46	0	2016-05-22 21:29:43	2016-05-22 21:37:59	1	8949192	1	1	1
R_296Q0gPNCNDJQJ0	Default Response Set	Anonymous			67.242.182.71	0	2016-05-22 21:34:49	2016-05-22 21:42:54	1	8103038	1	1	1
R_3lFTGTKbrzKHvUO	Default Response Set	Anonymous			66.169.173.208	0	2016-05-22 21:34:20	2016-05-22 21:43:57	1	7213348	1	1	1
R_1llWnahc4LmyAfS	Default Response Set	Anonymous			50.99.199.71	0	2016-05-22 21:38:11	2016-05-22 21:45:15	1	5585318	1	1	1	dark pink	cyan	light cyan	muddy green	bright pink	dark green	dark blue	purple	dark purple	mud	light green	turquoise	bright purple	bash	dark turqouise	dark purple	light yellow	dark green	blue	light blue	blue	brown orange	pink red	bright pink	brick	dark blue	green blue dark	pink	light gray	light green	dark blue	blue black	mud	red	yellow	blue
R_O3H45zNiTF8Rjr3	Default Response Set	Anonymous			172.73.142.78	0	2016-05-22 21:41:11	2016-05-22 21:48:04	1	4426460	1	1	1
R_3peZBHviZ3xcYq3	Default Response Set	Anonymous			86.128.212.8	0	2016-05-22 21:41:25	2016-05-22 21:52:03	1	8468249	1	1	1
R_1CvEdQ1mpNhNRJH	Default Response Set	Anonymous			24.184.66.8	0	2016-05-22 21:42:02	2016-05-22 21:55:03	1	7605217	1	1	1
R_2aW73WTv48KS5YE	Default Response Set	Anonymous			144.96.38.97	0	2016-05-22 21:45:12	2016-05-22 21:56:42	1	9905721	1	1	1
R_2wTWoOkNko0FDKp	Default Response Set	Anonymous			151.229.160.3	0	2016-05-22 21:48:17	2016-05-22 21:58:22	1	9654165	1	1	1
R_2YMbf6EXpcfBS0W	Default Response Set	Anonymous			108.24.147.130	0	2016-05-22 21:22:07	2016-05-22 22:24:42	1	5693690	1	1	1
R_1FsNWsNNh36R8YV	Default Response Set	Anonymous			67.175.255.29	0	2016-05-22 18:02:15	2016-05-22 22:37:22	1	1575542	1	1	1
R_3HOm0aUKnD1oPPm	Default Response Set	Anonymous			173.95.148.176	0	2016-05-22 22:38:25	2016-05-22 22:47:41	1	9295676	1	1	1
R_1IfHW63PhMocXLS	Default Response Set	Anonymous			104.178.118.183	0	2016-05-22 22:38:58	2016-05-22 22:47:54	1	9652597	1	1	1
R_3frbt5IeizougOm	Default Response Set	Anonymous			74.96.73.148	0	2016-05-22 22:58:28	2016-05-22 23:08:52	1	1146619	1	1	1
R_OdHzrSEptIlIxeV	Default Response Set	Anonymous			70.138.114.202	0	2016-05-22 23:04:00	2016-05-22 23:22:57	1	6132812	1	1	1
R_1lrtaw4aSVG36Qm	Default Response Set	Anonymous			68.107.182.98	0	2016-05-23 00:55:29	2016-05-23 01:00:07	1	2761953	1	1	1
R_2tJSaL4Mrn75Zi5	Default Response Set	Anonymous			99.253.250.109	0	2016-05-23 01:25:54	2016-05-23 01:39:17	1	2382800	1	1	1
R_3PcB9a0a8rzPURb	Default Response Set	Anonymous			169.233.244.234	0	2016-05-23 04:44:14	2016-05-23 04:53:21	1	3619263	1	1	1
R_2396lTvODeu0Gpg	Default Response Set	Anonymous			162.229.126.232	0	2016-05-23 04:57:16	2016-05-23 05:02:11	1	8776200	1	1	1
R_1mCrLdoGzDT3VTn	Default Response Set	Anonymous			66.75.118.74	0	2016-05-23 05:43:42	2016-05-23 05:51:34	1	3394801	1	1	1
R_2teUc8RZ7jqIcSF	Default Response Set	Anonymous			169.235.83.207	0	2016-05-23 06:29:15	2016-05-23 06:37:47	1	4732447	1	1	1
R_2zMAFL6xSPX5ZyB	Default Response Set	Anonymous			104.183.250.103	0	2016-05-23 06:43:35	2016-05-23 06:50:22	1	156717	1	1	1
R_2490pxZmlMoIZMl	Default Response Set	Anonymous			72.129.131.162	0	2016-05-23 07:21:02	2016-05-23 07:27:15	1	4980813	1	1	1
R_31vI8WkPmZZy6uG	Default Response Set	Anonymous			71.199.103.68	0	2016-05-23 09:44:42	2016-05-23 09:53:08	1	3369317	1	1	1
R_2wp3Lgj6jWNY78A	Default Response Set	Anonymous			71.38.101.159	0	2016-05-23 17:49:57	2016-05-23 17:57:02	1	229665	1	1	1
R_233M6Y3ODOqWGAU	Default Response Set	Anonymous			50.155.8.235	0	2016-05-22 21:07:04	2016-05-23 18:32:10	1	5432454	1		1
R_2rutiL1ebytM1sY	Default Response Set	Anonymous			100.15.14.82	0	2016-05-23 18:27:52	2016-05-23 18:35:05	1	8388570	1	1	1
R_3frEOiLmpxUeBzd	Default Response Set	Anonymous			66.243.246.233	0	2016-05-23 19:12:16	2016-05-23 19:18:35	1	3561186	1	1	1
R_3ey89c0WHO06oxh	Default Response Set	Anonymous			99.229.36.120	0	2016-05-23 19:56:35	2016-05-23 20:10:47	1	4616860	1	1	1
R_2upxqftbx50Lmo8	Default Response Set	Anonymous			186.151.62.66	0	2016-05-23 20:10:25	2016-05-23 20:19:36	1	8053319	1	1	1
R_3J7XOArHjedbmtm	Default Response Set	Anonymous			198.140.195.37	0	2016-05-23 20:15:47	2016-05-23 20:22:07	1	7415865	1	1	1
R_40ii4XbSTVM2EWl	Default Response Set	Anonymous			108.209.172.113	0	2016-05-23 20:33:03	2016-05-23 20:42:34	1	7655881	1	1	1
R_1jqV1dfA0x417Tf	Default Response Set	Anonymous			67.225.120.155	0	2016-05-23 21:57:10	2016-05-23 22:10:18	1	5721351	1	1	1
R_3n1ahVAVa3VnKXr	Default Response Set	Anonymous			68.59.118.239	0	2016-05-23 23:40:58	2016-05-23 23:47:59	1	7901483	1	1	1
R_33prSpc7GwLMSZ3	Default Response Set	Anonymous			45.3.10.55	0	2016-05-24 02:26:58	2016-05-24 02:37:56	1	2977804	1	1	1
R_PSYmiKHK7nfOeEF	Default Response Set	Anonymous			24.43.253.238	0	2016-05-24 02:34:20	2016-05-24 02:48:30	1	3956038	1	1	1
R_ODNcJOGGAMdI3fP	Default Response Set	Anonymous			98.223.46.93	0	2016-05-24 11:14:34	2016-05-24 11:18:57	1	4129555	1	1	1
R_1Csk9IHPZFIqN6N	Default Response Set	Anonymous			86.14.23.254	0	2016-05-24 18:53:56	2016-05-24 19:02:43	1	3622001	1	1	1
R_3CARV53U1p49cwi	Default Response Set	Anonymous			68.229.134.8	0	2016-05-25 03:54:23	2016-05-25 04:02:24	1	4602455	1	1	1
R_22K9DHqMq9G09w4	Default Response Set	Anonymous			50.20.216.66	0	2016-05-19 20:24:21	2016-05-19 20:29:13	0	8658890	1	1	1
R_vpPipPADxbFrYdz	Default Response Set	Anonymous			198.245.254.124	0	2016-05-19 20:29:51	2016-05-19 20:37:06	0	1438213	1	1	1
R_1pZ3sRJSeTY7oUP	Default Response Set	Anonymous			96.40.162.163	0	2016-05-19 20:30:22	2016-05-19 20:32:17	0	4770212	1	1	1
R_z1YRmjoUDGZCech	Default Response Set	Anonymous			64.206.79.20	0	2016-05-19 20:18:40	2016-05-19 20:19:41	0	7870417	1	1	1
R_3nvDJwWKryVMLVg	Default Response Set	Anonymous			90.204.131.12	0	2016-05-19 20:41:15	2016-05-19 20:41:39	0	9658227	1	1	1
R_3svo0F18MFMECdv	Default Response Set	Anonymous			5.179.100.125	0	2016-05-19 21:06:37	2016-05-19 21:09:22	0	4477612	1	1	1
R_2D7fVagXy7c9DOZ	Default Response Set	Anonymous			24.88.83.53	0	2016-05-19 20:18:12	2016-05-19 20:21:55	0	7902641	1	1	1
R_1Nkus9F8qsDn86V	Default Response Set	Anonymous			72.185.235.232	0	2016-05-19 20:18:14	2016-05-19 20:19:07	0	6284652	1	1	1
R_5A6r3RWKDguZG81	Default Response Set	Anonymous			73.66.0.171	0	2016-05-19 20:18:27	2016-05-19 20:18:51	0	7747058	1	1	1
R_1f3H6tfX0VI1RQy	Default Response Set	Anonymous			92.6.212.174	0	2016-05-19 20:56:47	2016-05-19 21:05:45	0	2215893	1	1	1
R_3k5saKh75VAy3EP	Default Response Set	Anonymous			75.13.136.184	0	2016-05-19 20:18:34	2016-05-19 20:23:24	0	5862537	1	1	1
R_1FPrmy8geHAgbGj	Default Response Set	Anonymous			94.11.248.113	0	2016-05-19 20:37:34	2016-05-19 20:49:51	0	8697024	1	1	1
R_10qk9U3SwtGK2iK	Default Response Set	Anonymous			50.135.147.102	0	2016-05-19 20:29:22	2016-05-19 20:34:18	0	515682	1	1	1
R_2dhajbOTQw8v5zF	Default Response Set	Anonymous			99.194.165.164	0	2016-05-19 20:26:56	2016-05-19 20:34:17	0	8609743	1	1	1	dark magenta	blue	sky blue	forest green	pink	green	blue	purple	pale purple	brown	mint	green		tan	green		pale yellow	dark green	blue	blue	pale blue		salmon	magenta	pale brown purple		green-gray	salmon	light gray	mint green	navy		light brown	red	yellow
R_3lzVj61QaiU2omx	Default Response Set	Anonymous			72.65.236.250	0	2016-05-19 20:19:40	2016-05-19 20:20:54	0	6654199	1	1	1
R_1eQsjUd6tZrzGHG	Default Response Set	Anonymous			74.133.82.69	0	2016-05-19 20:35:41	2016-05-19 20:36:31	0	735599	1	1	1
R_1P2aOi2baulXFcw	Default Response Set	Anonymous			67.44.208.176	0	2016-05-19 20:20:46	2016-05-19 20:21:32	0	7575592	1	1	1
R_sXR0VUxXyHw5Ehr	Default Response Set	Anonymous			71.187.205.193	0	2016-05-19 20:20:45	2016-05-19 20:27:54	0	4503605	1	1	1
R_1NfvjWeJEYK3CJC	Default Response Set	Anonymous			70.188.2.134	0	2016-05-19 20:37:44	2016-05-19 20:38:01	0	6942260	1	1	1
R_sG0dKwVpcjpzaeJ	Default Response Set	Anonymous			86.13.61.254	0	2016-05-20 01:23:31	2016-05-20 01:32:38	0	9611624	1	1	1
R_1QsdkI5ebgWbadu	Default Response Set	Anonymous			162.198.44.182	0	2016-05-19 20:23:40	2016-05-19 20:26:14	0	3447759	1	1	1
R_2rrudJgJVsEGM3v	Default Response Set	Anonymous			76.175.35.174	0	2016-05-19 20:31:55	2016-05-19 20:33:17	0	116248	1	1	1
R_2q2uMbVUwv6hsq2	Default Response Set	Anonymous			2.25.147.81	0	2016-05-19 22:10:29	2016-05-19 22:12:17	0	4300687	1	1	1
R_2BaLbmfAFiBLnP7	Default Response Set	Anonymous			216.131.22.250	0	2016-05-19 20:37:42	2016-05-19 20:47:34	0	591846	1	1	1
R_3fOk6nSZUEcFQMl	Default Response Set	Anonymous			69.246.58.70	0	2016-05-19 20:35:00	2016-05-19 20:39:18	0	4833077	1	1	1
R_1DUL12VBzjXZ11M	Default Response Set	Anonymous			193.174.53.85	0	2016-05-20 14:27:53	2016-05-20 14:33:47	0	6681934	1	1	1
R_CeKmIyTBOv8PlNn	Default Response Set	Anonymous			62.64.179.177	0	2016-05-20 16:43:59	2016-05-20 16:47:13	0	2117304
R_3g5RJY84CdUfrVW	Default Response Set	Anonymous			2.121.116.248	0	2016-05-20 15:48:23	2016-05-20 16:07:33	0	1781222	1	1	1
R_1JFljfVbcl7X1k8	Default Response Set	Anonymous			75.86.161.27	0	2016-05-19 20:46:46	2016-05-19 20:48:19	0	7356821	1	1	1
R_1OVSlKxztyItdKM	Default Response Set	Anonymous			96.36.30.98	0	2016-05-19 20:42:44	2016-05-19 20:44:35	0	7853260	1	1	1
R_124sDArQSSKNK2w	Default Response Set	Anonymous			97.90.220.160	0	2016-05-19 20:36:45	2016-05-19 20:38:09	0	6118822	1	1	1
R_1dnVcIvLfbaT4Ku	Default Response Set	Anonymous			108.33.176.63	0	2016-05-19 20:32:40	2016-05-19 20:50:15	0	1349154	1	1	1
R_C45VcSnJvbAaxoJ	Default Response Set	Anonymous			96.59.184.6	0	2016-05-19 20:27:09	2016-05-19 20:32:38	0	1875593	1	1	1
R_32Q6W9YZAOrLgA4	Default Response Set	Anonymous			24.22.58.25	0	2016-05-19 20:23:33	2016-05-19 20:24:33	0	2913604	1	1	1
R_PFKGXaSwuMDyysx	Default Response Set	Anonymous			72.224.137.64	0	2016-05-19 20:23:43	2016-05-19 20:25:45	0	7975783	1	1	1
R_PIoghH9oRjt6mPv	Default Response Set	Anonymous			72.178.79.78	0	2016-05-19 20:37:47	2016-05-19 20:44:54	0	533234	1	1	1
R_ufEKKDvKlQoKiKl	Default Response Set	Anonymous			209.54.28.68	0	2016-05-19 20:39:21	2016-05-19 20:40:41	0	6059078	1	1	1
R_3mfrYWRgQGdiWeg	Default Response Set	Anonymous			144.120.176.105	0	2016-05-19 21:58:07	2016-05-19 22:00:42	0	2757624	1	1	1
R_RLasfkvvBFebzDH	Default Response Set	Anonymous			174.59.159.57	0	2016-05-19 20:40:00	2016-05-19 20:41:53	0	2992540	1	1	1
R_3I0MbhuvG4sSB66	Default Response Set	Anonymous			98.21.141.180	0	2016-05-19 20:48:47	2016-05-19 20:49:10	0	8248664	1	1	1
R_002jnKTjngxYrD3	Default Response Set	Anonymous			107.210.80.173	0	2016-05-19 20:41:38	2016-05-19 21:02:01	0	8874880	1	1	1
R_2ScUtmyrKOYU9Ai	Default Response Set	Anonymous			98.249.76.227	0	2016-05-19 20:31:03	2016-05-19 20:33:45	0	4955747	1	1	1
R_dbCxqlEbedSF4QN	Default Response Set	Anonymous			72.201.200.179	0	2016-05-19 20:49:04	2016-05-19 20:50:27	0	2164330	1	1	1
R_3OjlKvXqd52NsK3	Default Response Set	Anonymous			74.101.42.179	0	2016-05-19 20:27:51	2016-05-19 20:29:15	0	4069932	1	1	1
R_2312ffO6obfIyTN	Default Response Set	Anonymous			75.183.23.232	0	2016-05-19 20:42:05	2016-05-19 20:47:12	0	5281157	1	1	1
R_2ZDirowdeftF5gz	Default Response Set	Anonymous			66.232.211.53	0	2016-05-19 20:30:57	2016-05-19 20:33:54	0	2106386	1	1	1
R_2sb84mxP9U9AgyY	Default Response Set	Anonymous			82.18.155.37	0	2016-05-21 10:41:11	2016-05-21 11:06:18	0	2832884	1	1	1
R_3hxLnoKaYo8oHY5	Default Response Set	Anonymous			92.236.69.215	0	2016-05-21 00:46:26	2016-05-21 00:53:58	0	442822	1	1	1
R_C82n11UQ0M6NPb3	Default Response Set	Anonymous			75.190.119.67	0	2016-05-19 20:32:41	2016-05-19 20:33:59	0	1053758	1	1	1
R_1eJCXExOrYBld8e	Default Response Set	Anonymous			73.178.106.206	0	2016-05-19 20:32:21	2016-05-19 20:34:37	0	3182506	1	1	1
R_3hsCvqnUTbAhcIp	Default Response Set	Anonymous			96.27.154.202	0	2016-05-19 20:42:54	2016-05-19 20:44:43	0	7997582	1	1	1
R_2E3JJ77hZvOFztP	Default Response Set	Anonymous			82.39.209.232	0	2016-05-21 13:09:13	2016-05-21 13:15:59	0	2831802	1	1	1
R_1rktVLMHVecvw6Q	Default Response Set	Anonymous			97.94.74.145	0	2016-05-19 20:18:42	2016-05-19 20:19:14	0	1811230	1	1	1
R_1rDlkk8uYvDuQur	Default Response Set	Anonymous			24.170.229.21	0	2016-05-19 20:20:10	2016-05-19 20:21:35	0	6707366	1	1	1
R_2Tz4Jfo2ydAByUy	Default Response Set	Anonymous			69.118.239.103	0	2016-05-19 20:19:19	2016-05-19 20:19:42	0	7467548	1	1	1
R_3MyriNfVZYUhzLB	Default Response Set	Anonymous			104.35.222.34	0	2016-05-19 20:34:27	2016-05-19 20:37:19	0	9952503	1	1	1
R_2t5QWn6ElBqK8LP	Default Response Set	Anonymous			68.184.205.101	0	2016-05-19 20:43:14	2016-05-19 20:44:02	0	1777396	1	1	1
R_RqM3WN6NnpqIMSt	Default Response Set	Anonymous			76.243.104.76	0	2016-05-19 20:48:58	2016-05-19 20:49:56	0	2502936	1	1	1
R_vcA1O3RfJ1gIewp	Default Response Set	Anonymous			76.123.242.207	0	2016-05-19 20:18:31	2016-05-19 20:25:08	0	4252205	1	1	1
R_reZ5JPHSsxUBSKt	Default Response Set	Anonymous			173.16.59.240	0	2016-05-19 20:37:53	2016-05-19 20:39:17	0	4902461	1	1	1
R_1lzv6d54V2TQMYq	Default Response Set	Anonymous			170.98.106.254	0	2016-05-19 20:53:35	2016-05-19 21:04:46	0	3162680	1	1	1
R_V4lApwVWnWAacE1	Default Response Set	Anonymous			99.250.80.105	0	2016-05-19 20:18:26	2016-05-19 20:28:41	0	9442972	1	1	1
R_2vYv20voq36IZEZ	Default Response Set	Anonymous			82.44.34.103	0	2016-05-21 15:14:00	2016-05-21 15:19:29	0	9047646	1	1	1
R_PSYg0KUpGwp9RWF	Default Response Set	Anonymous			74.131.228.228	0	2016-05-19 20:53:54	2016-05-19 20:58:59	0	705916	1	1	1
R_1LAme6kEMif2mVP	Default Response Set	Anonymous			217.34.135.121	0	2016-05-21 18:46:25	2016-05-21 18:49:06	0	7605715	1	1	1
R_3QYNEDWocKihnHo	Default Response Set	Anonymous			67.61.237.208	0	2016-05-19 20:56:46	2016-05-19 21:01:05	0	791230	1	1	1
R_2abHd2hlubD6DWK	Default Response Set	Anonymous			201.218.40.198	0	2016-05-19 20:55:15	2016-05-19 21:10:59	0	7434085	1	1	1
R_1F2Lq81u7Dnpr38	Default Response Set	Anonymous			172.73.117.234	0	2016-05-19 20:39:57	2016-05-19 20:43:41	0	432100	1	1	1
R_2rDAv4oNguGWgH1	Default Response Set	Anonymous			24.175.250.68	0	2016-05-19 20:42:08	2016-05-19 20:42:43	0	8661169	1	1	1
R_2WZj96bUwx0cKDt	Default Response Set	Anonymous			75.135.140.135	0	2016-05-19 20:43:26	2016-05-19 20:44:54	0	2003273	1	1	1
R_uwvYpF36g81VvPP	Default Response Set	Anonymous			96.45.200.242	0	2016-05-19 20:58:45	2016-05-19 21:05:25	0	1303769	1	1	1
R_1eQvwJgEL89e3oA	Default Response Set	Anonymous			216.26.183.5	0	2016-05-19 20:56:53	2016-05-19 20:58:26	0	9589852	1	1	1
R_8vRCd4KrfluP0CR	Default Response Set	Anonymous			108.24.156.104	0	2016-05-19 22:02:21	2016-05-19 22:06:33	0	4669661	1	1	1
R_2P7JgML7KJik47J	Default Response Set	Anonymous			98.156.83.76	0	2016-05-19 20:52:15	2016-05-19 20:53:07	0	812685	1	1	1
R_2TLAynUusAbccQe	Default Response Set	Anonymous			75.109.76.236	0	2016-05-19 21:01:07	2016-05-19 21:12:18	0	6420280	1	1	1
R_2QytrWR8wAlf2A2	Default Response Set	Anonymous			205.154.229.178	0	2016-05-19 21:45:00	2016-05-19 21:50:01	0	6992307	1	1	1
R_2WZpnyJkVhBKtxI	Default Response Set	Anonymous			198.71.117.158	0	2016-05-19 22:13:43	2016-05-19 22:14:21	0	3733809	1	1	1
R_1im51L1zLMT531m	Default Response Set	Anonymous			66.91.209.94	0	2016-05-19 20:19:18	2016-05-19 20:21:06	0	9832349	1	1	1
R_RsrsgeGh5sRmNjj	Default Response Set	Anonymous			174.21.240.133	0	2016-05-19 20:19:47	2016-05-19 20:21:08	0	2985942	1	1	1
R_3kAJNHZSKM1MtbS	Default Response Set	Anonymous			73.184.168.170	0	2016-05-19 20:58:18	2016-05-19 21:01:44	0	7031249	1	1	1
R_3krio2bpxSv3R6N	Default Response Set	Anonymous			24.157.16.106	0	2016-05-19 21:17:26	2016-05-19 21:22:05	0	6765870	1	1	1
R_1mIb8mP631gPuct	Default Response Set	Anonymous			24.213.116.145	0	2016-05-19 21:38:55	2016-05-19 21:44:34	0	350531	1	1	1
R_5hGw4MvsftYIo1P	Default Response Set	Anonymous			184.20.194.62	0	2016-05-19 22:00:58	2016-05-19 22:07:03	0	7613821	1	1	1
R_29oCnrO1XTEmoCk	Default Response Set	Anonymous			86.133.96.95	0	2016-05-21 19:54:56	2016-05-21 19:57:28	0	292412	1	1	1
R_vAg8Ccp1eKYUhQR	Default Response Set	Anonymous			24.72.174.118	0	2016-05-22 12:54:49	2016-05-22 12:59:15	0	5074018	1	1	1
R_zZLevC6adkdgbkZ	Default Response Set	Anonymous			72.193.239.219	0	2016-05-19 20:20:34	2016-05-19 20:30:05	0	1743870	1	1	1
R_2Tpcq3YzgqVNrde	Default Response Set	Anonymous			72.76.39.199	0	2016-05-19 22:34:41	2016-05-19 22:35:54	0	209515	1	1	1
R_pfo3oK8C3ICuB4l	Default Response Set	Anonymous			90.214.234.56	0	2016-05-22 17:30:17	2016-05-22 17:36:06	0	4510720	1	1	1
R_WvvUpns9FYEYi4N	Default Response Set	Anonymous			193.120.148.49	0	2016-05-22 20:54:15	2016-05-22 20:56:52	0	3405199	1	1	1
R_3oz0HZikHUtrXei	Default Response Set	Anonymous			76.113.79.47	0	2016-05-19 20:23:40	2016-05-19 20:25:06	0	8715095	1	1	1
R_2xRB0pUYqc52rhL	Default Response Set	Anonymous			96.36.79.53	0	2016-05-19 22:31:19	2016-05-19 22:33:16	0	2653300	1	1	1
R_11gu8fidyoiZ9cE	Default Response Set	Anonymous			188.247.73.72	0	2016-05-22 16:29:48	2016-05-22 16:39:45	0	5368715	1	1	1
R_11ivUdxv4fXJA3G	Default Response Set	Anonymous			108.92.188.24	0	2016-05-19 22:15:59	2016-05-19 22:17:06	0	378825	1	1	1
R_2qmBuHhVD2mWn7W	Default Response Set	Anonymous			208.67.168.72	0	2016-05-19 22:16:04	2016-05-19 22:16:46	0	1417538	1	1	1
R_3dGP1ej22m7yp1T	Default Response Set	Anonymous			98.234.167.71	0	2016-05-19 20:22:43	2016-05-19 20:23:40	0	333661	1	1	1
R_3pr0muK1yVscyen	Default Response Set	Anonymous			99.181.52.102	0	2016-05-19 22:28:25	2016-05-19 22:46:42	0	7944492	1	1	1
R_237h0GHp6lCaQBS	Default Response Set	Anonymous			108.202.164.185	0	2016-05-19 23:04:40	2016-05-19 23:06:12	0	4752253	1	1	1																navy blue
R_ANwLaByecauT6GB	Default Response Set	Anonymous			184.53.48.48	0	2016-05-19 22:19:28	2016-05-19 22:20:48	0	1419645	1	1	1
R_3gXGPkLBJrVbjH5	Default Response Set	Anonymous			96.36.91.56	0	2016-05-19 23:06:13	2016-05-19 23:06:31	0	8408477	1	1	1
R_3n7QCc0vIQ4SbfD	Default Response Set	Anonymous			75.88.151.35	0	2016-05-19 22:16:30	2016-05-19 22:56:59	0	8842226	1	1	1
R_2uTIao5POQ5f3pI	Default Response Set	Anonymous			68.6.224.161	0	2016-05-19 22:34:40	2016-05-19 22:35:54	0	3135878	1	1	1
R_8wueSdlelE7MjfP	Default Response Set	Anonymous			12.181.5.178	0	2016-05-19 23:43:07	2016-05-20 00:01:04	0	263129	1	1	1
R_31QvAK0aOHVKn9m	Default Response Set	Anonymous			76.22.111.208	0	2016-05-20 00:11:42	2016-05-20 00:18:14	0	1958488	1	1	1
R_1jK4QpNLxia4rDY	Default Response Set	Anonymous			99.57.85.119	0	2016-05-20 00:50:01	2016-05-20 00:52:44	0	7458557	1	1	1
R_241qS1mNe54h8N4	Default Response Set	Anonymous			74.192.136.60	0	2016-05-19 23:49:59	2016-05-19 23:54:12	0	3052429	1	1
R_2y2FxHdNNZcfrvD	Default Response Set	Anonymous			76.179.113.201	0	2016-05-20 00:29:02	2016-05-20 00:29:20	0	2704959																				yellow
R_12hh6PCpoI3iHIK	Default Response Set	Anonymous			73.31.67.50	0	2016-05-20 00:52:26	2016-05-20 00:53:20	0	7826461	1	1	1
R_bpbbuZUFGfx3L69	Default Response Set	Anonymous			69.127.84.189	0	2016-05-19 20:26:45	2016-05-19 20:28:46	0	3781592	1	1	1
R_3oMHYlLdNVGsbr4	Default Response Set	Anonymous			67.80.229.46	0	2016-05-19 20:25:13	2016-05-19 20:41:36	0	3007404	1	1	1
R_3KN75nfGBsBPCHY	Default Response Set	Anonymous			32.208.132.205	0	2016-05-19 20:25:18	2016-05-19 20:29:11	0	2277888	1	1	1
R_1nSIVdbfznhjkoO	Default Response Set	Anonymous			68.63.73.145	0	2016-05-20 02:23:46	2016-05-20 02:31:27	0	3725518	1	1	1
R_2wLZcKewJyvmNuA	Default Response Set	Anonymous			73.182.211.57	0	2016-05-20 00:59:37	2016-05-20 01:02:39	0	1097255	1	1	1
R_2f7lQrvrYOgnL73	Default Response Set	Anonymous			70.117.86.133	0	2016-05-19 20:37:34	2016-05-19 20:42:37	0	2617276	1	1	1
R_1JEERbB0i1ngBHm	Default Response Set	Anonymous			71.237.220.49	0	2016-05-20 02:55:11	2016-05-20 02:56:35	0	402739	1	1	1
R_2dB066ym28w59xI	Default Response Set	Anonymous			172.56.27.244	0	2016-05-20 02:33:00	2016-05-20 03:10:43	0	5496012	1	1	1
R_Twjb0fPJGxiOuL7	Default Response Set	Anonymous			109.155.118.10	0	2016-05-22 21:01:23	2016-05-22 21:31:36	0	2915211	1	1	1
R_1nVDJlbK3abzky2	Default Response Set	Anonymous			142.245.193.3	0	2016-05-20 01:16:18	2016-05-20 02:08:38	0	8840507	1	1	1
R_r9eVRvaZEi5iVmp	Default Response Set	Anonymous			76.240.42.143	0	2016-05-20 03:33:22	2016-05-20 04:20:58	0	1030933	1	1	1
R_3eftY3zCWYm8pr3	Default Response Set	Anonymous			104.136.111.12	0	2016-05-20 02:57:32	2016-05-20 03:06:51	0	9718787	1	1	1
R_3FQfibUGVEMKjGk	Default Response Set	Anonymous			184.155.24.84	0	2016-05-20 03:02:56	2016-05-20 03:07:06	0	8927296	1	1	1
R_2XgFb8s7hLlwV59	Default Response Set	Anonymous			23.240.67.123	0	2016-05-20 04:06:49	2016-05-20 04:09:36	0	3107652	1	1	1
R_Z1uZMfX7fN0XoDT	Default Response Set	Anonymous			73.242.45.10	0	2016-05-20 04:08:05	2016-05-20 04:10:19	0	5275705	1	1	1
R_eLhT9RALheMkyXv	Default Response Set	Anonymous			108.254.75.89	0	2016-05-19 20:28:40	2016-05-19 20:29:31	0	5661050	1	1	1
R_D7s0mYMaswfJdiV	Default Response Set	Anonymous			152.208.6.84	0	2016-05-20 03:30:33	2016-05-20 03:32:35	0	1803371	1	1	1
R_2cdXRCWEapZxE3j	Default Response Set	Anonymous			129.71.192.89	0	2016-05-19 20:37:21	2016-05-19 20:39:21	0	8179123	1	1	1
R_1mCWLzeMf6ngKTn	Default Response Set	Anonymous			184.152.74.72	0	2016-05-19 20:38:03	2016-05-19 20:43:24	0	519967	1	1	1
R_2wFuMKWEnkSE9ZP	Default Response Set	Anonymous			50.161.146.159	0	2016-05-20 05:52:32	2016-05-20 05:53:37	0	4832349	1	1	1
R_1CDWuuJzs332CWS	Default Response Set	Anonymous			68.145.247.120	0	2016-05-20 03:52:26	2016-05-20 04:01:25	0	4328557	1	1	1
R_OiAADFq5ECRx3Kp	Default Response Set	Anonymous			66.56.180.226	0	2016-05-19 20:38:54	2016-05-19 20:39:36	0	4016887	1	1	1
R_Ajw52UE5AQe70rv	Default Response Set	Anonymous			98.19.78.195	0	2016-05-19 20:40:02	2016-05-19 20:42:16	0	5558179	1	1	1
R_BWiTFac8FccZytH	Default Response Set	Anonymous			205.197.242.164	0	2016-05-20 13:35:41	2016-05-20 14:19:02	0	6516699	1	1	1
R_CmEIxk8gOPHTcgF	Default Response Set	Anonymous			24.253.97.183	0	2016-05-20 07:32:59	2016-05-20 07:37:08	0	4946540	1	1	1
R_6m8hqi7zrYVu9wd	Default Response Set	Anonymous			99.34.117.218	0	2016-05-20 05:04:23	2016-05-20 05:06:30	0	4019723	1	1	1
R_wZREeyS9iTlE8RH	Default Response Set	Anonymous			68.194.7.42	0	2016-05-20 13:32:04	2016-05-20 13:32:42	0	6454487	1	1	1
R_5dUO1ijAHUVtHy1	Default Response Set	Anonymous			71.204.74.12	0	2016-05-20 05:28:56	2016-05-20 05:32:58	0	7229688	1	1	1
R_12nzWqVjDZGFNsO	Default Response Set	Anonymous			131.238.52.163	0	2016-05-20 14:19:19	2016-05-20 14:20:36	0	7716818	1	1	1
R_3HZZ9qZmie449kt	Default Response Set	Anonymous			98.207.103.117	0	2016-05-20 05:37:01	2016-05-20 05:39:59	0	5651896	1	1	1
R_10TpwFjUdrJVZor	Default Response Set	Anonymous			71.207.140.172	0	2016-05-20 05:23:36	2016-05-20 05:34:26	0	5017732	1	1	1
R_1Dv6M1AjRLTlJaE	Default Response Set	Anonymous			104.3.156.137	0	2016-05-19 20:39:30	2016-05-19 20:58:50	0	1280433	1	1	1
R_2q3GlaWDTXMMRnG	Default Response Set	Anonymous			108.41.196.30	0	2016-05-20 00:41:45	2016-05-20 00:42:17	0	7258313	1	1	1
R_3n7Pe5PeJDeCAPf	Default Response Set	Anonymous			108.185.83.250	0	2016-05-20 00:02:49	2016-05-20 00:03:54	0	3047194	1	1	1
R_qD5PUDSXj0Y4Q2B	Default Response Set	Anonymous			73.204.214.56	0	2016-05-20 16:31:48	2016-05-20 16:34:22	0	4768304	1	1	1
R_PzCMtpeRlka9LZT	Default Response Set	Anonymous			68.195.18.173	0	2016-05-19 20:56:17	2016-05-19 22:16:18	0	4355562	1	1	1
R_2VQr9vVaxjOlnzt	Default Response Set	Anonymous			68.70.176.230	0	2016-05-19 21:02:04	2016-05-19 21:08:01	0	3353158	1	1	1
R_2cCMddPoPnf7yTz	Default Response Set	Anonymous			184.101.248.106	0	2016-05-20 06:13:32	2016-05-20 06:14:52	0	6533051	1	1	1
R_AEYGz3Z5tjJBwEp	Default Response Set	Anonymous			76.171.179.95	0	2016-05-19 21:18:47	2016-05-19 21:20:04	0	5633329	1	1	1
R_3qpvH9pIpXhWKlb	Default Response Set	Anonymous			72.215.148.50	0	2016-05-20 01:04:39	2016-05-20 01:17:34	0	2183073	1	1
R_3dXrSWBSNrF5oBx	Default Response Set	Anonymous			204.16.11.249	0	2016-05-20 16:50:19	2016-05-20 16:56:28	0	8870748	1	1	1
R_UtGgj46nrYZvP3P	Default Response Set	Anonymous			73.164.191.32	0	2016-05-20 16:04:10	2016-05-20 17:43:51	0	6530272	1	1	1
R_3NNSe9f48Q1Zuvt	Default Response Set	Anonymous			99.25.168.12	0	2016-05-20 19:35:25	2016-05-20 19:35:35	0	9566688	1	1	1
R_1onEQ95a9ULS7xB	Default Response Set	Anonymous			173.31.248.187	0	2016-05-19 22:09:37	2016-05-19 22:20:43	0	9663885	1	1	1
R_2YRQhskx9srwa2H	Default Response Set	Anonymous			24.98.122.142	0	2016-05-21 00:17:25	2016-05-21 00:24:34	0	9049122	1	1	1
R_2yjYY0fMF1N6nhj	Default Response Set	Anonymous			107.14.56.130	0	2016-05-20 01:33:16	2016-05-20 01:34:42	0	7559830	1	1	1
R_1NbjWSiv2BaT5gw	Default Response Set	Anonymous			162.196.164.61	0	2016-05-20 03:27:39	2016-05-20 03:41:02	0	9016607	1	1	1
R_1Hq661L6ANUmT01	Default Response Set	Anonymous			67.171.165.46	0	2016-05-21 05:45:24	2016-05-21 05:48:53	0	3158524	1	1	1
R_8v5jpnWLjbjyVXz	Default Response Set	Anonymous			32.214.199.46	0	2016-05-20 06:18:13	2016-05-20 06:19:52	0	6700840	1	1	1
R_OeukCQlnZFGp13r	Default Response Set	Anonymous			68.99.135.59	0	2016-05-20 06:44:51	2016-05-20 06:45:29	0	8958478	1	1	1
R_vq8qhqGkatSlQc1	Default Response Set	Anonymous			50.1.81.108	0	2016-05-19 22:57:50	2016-05-19 22:58:23	0	2766131	1	1	1
R_PLmYZ1iKmXaTNDj	Default Response Set	Anonymous			32.212.196.187	0	2016-05-20 04:17:24	2016-05-20 04:18:01	0	207179	1	1	1
R_xmfnYraUaDQXPHj	Default Response Set	Anonymous			73.171.217.143	0	2016-05-20 07:06:13	2016-05-20 07:06:50	0	7233105	1	1	1
R_RqswoUbpcFVEycN	Default Response Set	Anonymous			173.161.214.221	0	2016-05-20 09:54:54	2016-05-20 10:01:22	0	3998360	1	1	1
R_3CW2Oylsvn0AroC	Default Response Set	Anonymous			96.42.3.129	0	2016-05-20 04:26:47	2016-05-20 04:28:32	0	5304438	1	1	1
R_WCN5qwDg5v2cdkB	Default Response Set	Anonymous			98.212.226.18	0	2016-05-19 23:00:11	2016-05-19 23:03:45	0	5533263	1	1	1
R_2A08IH2FcyBhF8q	Default Response Set	Anonymous			108.90.206.31	0	2016-05-20 10:59:27	2016-05-20 11:00:35	0	2056399	1	1	1
R_33eF2nbfM0T6nA4	Default Response Set	Anonymous			99.21.85.55	0	2016-05-21 08:19:12	2016-05-21 08:20:27	0	5394940	1	1	1
R_2ypYygovblZSYoK	Default Response Set	Anonymous			173.53.105.82	0	2016-05-21 18:06:41	2016-05-21 18:10:04	0	6961064	1	1	1
R_Rb2Ij9ad6KI3gtz	Default Response Set	Anonymous			73.246.98.161	0	2016-05-20 05:53:40	2016-05-20 05:53:50	0	7190629	1	1	1
R_2DOlM41o6qQ9tYU	Default Response Set	Anonymous			68.63.126.7	0	2016-05-19 23:27:34	2016-05-19 23:28:47	0	7727926	1	1	1
R_3FWCMfno7Dx0rxz	Default Response Set	Anonymous			70.166.120.154	0	2016-05-19 23:56:25	2016-05-20 00:06:01	0	5433465	1	1	1
R_2i1YxfxmpzBO3Yt	Default Response Set	Anonymous			129.19.135.207	0	2016-05-20 06:14:31	2016-05-20 06:21:57	0	4441598	1	1	1
R_25RWZfwLx5WdChs	Default Response Set	Anonymous			73.65.19.244	0	2016-05-20 00:19:29	2016-05-20 00:20:31	0	556811	1	1	1
R_ZrUtDePlKAjw8PD	Default Response Set	Anonymous			24.112.179.52	0	2016-05-21 17:24:37	2016-05-21 17:26:08	0	7373687	1	1	1																						sierra
R_3q9T2M41SDDwnfV	Default Response Set	Anonymous			24.1.138.238	0	2016-05-21 11:35:05	2016-05-21 11:36:13	0	9026102	1	1	1
R_1gj2NS6sM3uMEz0	Default Response Set	Anonymous			107.215.58.159	0	2016-05-21 08:41:21	2016-05-21 08:42:26	0	3463114	1	1	1									purple																				white							blue
R_211xG9Pv1x1WUzh	Default Response Set	Anonymous			76.93.212.2	0	2016-05-20 10:07:19	2016-05-20 10:09:08	0	4243556	1	1	1
R_3iUOcipbLRu6VIJ	Default Response Set	Anonymous			76.23.194.14	0	2016-05-20 05:39:11	2016-05-20 05:47:54	0	3068564	1	1	1
R_1rqp3JuYyDFCAaS	Default Response Set	Anonymous			24.53.65.143	0	2016-05-19 23:03:45	2016-05-19 23:13:49	0	8673133	1	1	1
R_b11AvecLWSxtGCd	Default Response Set	Anonymous			69.254.158.243	0	2016-05-20 14:29:07	2016-05-20 14:29:17	0	6618132	1	1	1
R_Q9pYsnUmFgvnIFX	Default Response Set	Anonymous			76.177.16.115	0	2016-05-20 10:32:29	2016-05-20 10:33:44	0	1133703	1	1	1
R_VKF560qEzyt1NlL	Default Response Set	Anonymous			108.210.12.140	0	2016-05-20 00:35:20	2016-05-20 00:44:21	0	8490464	1	1	1
R_216gd5onPB3imd1	Default Response Set	Anonymous			96.248.13.29	0	2016-05-21 18:21:20	2016-05-21 18:23:59	0	552850	1	1	1
R_DvK89oWpSfLs44p	Default Response Set	Anonymous			50.153.156.168	0	2016-05-20 11:17:11	2016-05-20 11:20:19	0	7411785	1	1	1
R_3PTyAs4UymxbY2t	Default Response Set	Anonymous			68.44.14.109	0	2016-05-20 01:25:39	2016-05-20 01:26:08	0	7845157	1	1	1
R_3hFmSfKlBycbs5g	Default Response Set	Anonymous			74.71.163.62	0	2016-05-20 01:46:11	2016-05-20 01:46:58	0	1605478	1	1	1
R_vwciQDt9PXmMa9X	Default Response Set	Anonymous			67.171.185.176	0	2016-05-20 02:54:48	2016-05-20 02:58:55	0	7726664	1	1	1
R_2QJPvsYF7ecGdt0	Default Response Set	Anonymous			216.58.56.138	0	2016-05-20 02:42:51	2016-05-20 02:47:43	0	5826953	1	1	1
R_r0ymvIlGI1oZjTX	Default Response Set	Anonymous			71.12.87.120	0	2016-05-21 18:33:16	2016-05-21 18:34:19	0	2167417	1	1	1
R_2ygCBqbMiNhUBhi	Default Response Set	Anonymous			98.87.69.5	0	2016-05-21 18:37:34	2016-05-21 18:45:07	0	7793716	1	1	1
R_2CPwJwEzfkaqzKA	Default Response Set	Anonymous			68.197.229.45	0	2016-05-21 20:19:53	2016-05-21 20:22:28	0	7777777	1	1	1
R_2mGHTdtcqZEr9rr	Default Response Set	Anonymous			73.69.76.180	0	2016-05-20 12:18:19	2016-05-20 12:18:55	0	7763338	1	1	1
R_2y1674GqYKH6Yi5	Default Response Set	Anonymous			216.66.73.62	0	2016-05-21 20:09:25	2016-05-21 20:12:06	0	8239175
R_1CfL5Cbus05qfjL	Default Response Set	Anonymous			50.79.45.62	0	2016-05-20 03:27:44	2016-05-20 03:29:30	0	9482567	1	1	1
R_3GvINW0TMcoA9AM	Default Response Set	Anonymous			160.36.162.187	0	2016-05-20 13:49:09	2016-05-20 13:50:49	0	3704941	1	1	1
R_3M9SRbLA1vnzatY	Default Response Set	Anonymous			144.9.40.130	0	2016-05-20 14:25:22	2016-05-20 14:31:37	0	8669481	1	1	1
R_3n0DMLxfR2dvm92	Default Response Set	Anonymous			204.8.196.125	0	2016-05-20 15:17:31	2016-05-20 15:52:56	0	1905075	1	1	1
R_1PZZRPzAq7pxC07	Default Response Set	Anonymous			24.146.197.74	0	2016-05-21 20:48:34	2016-05-21 20:51:14	0	2972559	1	1	1
R_AnCQmXifNgvWQHT	Default Response Set	Anonymous			23.127.61.249	0	2016-05-20 15:58:50	2016-05-20 16:00:13	0	1352954	1	1	1
R_21jHbrvptCmMRhm	Default Response Set	Anonymous			108.195.14.252	0	2016-05-20 03:43:52	2016-05-20 03:58:19	0	709242	1	1	1
R_1QlOmImX0N3eYo8	Default Response Set	Anonymous			50.166.24.136	0	2016-05-21 21:17:44	2016-05-21 21:19:01	0	2230594	1	1	1
R_zezoIAIV1D8zA1X	Default Response Set	Anonymous			104.136.18.23	0	2016-05-21 21:41:57	2016-05-21 21:43:25	0	428363	1	1	1
R_2X6TlSX0q8Rrax4	Default Response Set	Anonymous			73.132.173.58	0	2016-05-21 22:10:48	2016-05-21 22:14:15	0	4082489	1	1	1
R_2zvWWw7e9kOxSOA	Default Response Set	Anonymous			174.118.34.4	0	2016-05-22 00:21:45	2016-05-22 00:21:56	0	6925619	1	1	1
R_3ff1YwUMvsBSokq	Default Response Set	Anonymous			108.4.49.19	0	2016-05-20 07:22:37	2016-05-20 07:25:34	0	4852445	1	1	1
R_1n0bNxb1VRaUMJ0	Default Response Set	Anonymous			98.80.219.18	0	2016-05-20 04:44:41	2016-05-20 04:57:01	0	6096859	1	1	1
R_1F4X7cfXdFS7tPV	Default Response Set	Anonymous			173.252.17.23	0	2016-05-20 05:12:07	2016-05-20 05:25:52	0	9948061	1	1
R_XFVvwxvML1BwP2p	Default Response Set	Anonymous			73.221.12.236	0	2016-05-20 18:27:45	2016-05-20 18:28:49	0	6115056	1	1	1
R_rllJTqwJNbeqhrj	Default Response Set	Anonymous			32.209.234.64	0	2016-05-20 05:21:33	2016-05-20 05:38:39	0	4432526	1	1	1
R_pzSPfOUfCvrD3vH	Default Response Set	Anonymous			107.192.73.9	0	2016-05-20 14:37:22	2016-05-20 14:40:52	0	7964715	1	1	1
R_32KqTLlylbpYlk3	Default Response Set	Anonymous			76.169.151.254	0	2016-05-22 00:28:12	2016-05-22 00:33:28	0	6390680	1	1	1
R_xilQgeANsQJnEQ1	Default Response Set	Anonymous			108.90.121.212	0	2016-05-20 18:34:03	2016-05-20 18:34:36	0	6163509	1	1	1
R_cu7UVN9MxwBfNqF	Default Response Set	Anonymous			73.244.110.94	0	2016-05-20 15:08:17	2016-05-20 15:08:57	0	9981428	1	1	1
R_1Les3QtnkO12uSk	Default Response Set	Anonymous			69.165.158.177	0	2016-05-20 15:34:39	2016-05-20 15:35:28	0	9721116	1	1
R_2axbJFDZKMAZ0Vl	Default Response Set	Anonymous			75.189.249.35	0	2016-05-20 23:16:56	2016-05-20 23:21:59	0	6785072	1	1	1
R_3iPUFxda2mj0pQd	Default Response Set	Anonymous			99.25.168.12	0	2016-05-20 19:24:16	2016-05-20 19:35:25	0	183933	1	1	1
R_SVILUIAZRmtyLMR	Default Response Set	Anonymous			130.113.42.105	0	2016-05-20 15:44:03	2016-05-20 15:48:14	0	2985906	1	1	1
R_1feHkidxFCN6C19	Default Response Set	Anonymous			172.0.0.197	0	2016-05-20 18:08:50	2016-05-20 18:26:14	0	4417955	1	1	1
R_ToSx5vgmZC7fiLL	Default Response Set	Anonymous			12.129.118.162	0	2016-05-20 23:24:29	2016-05-20 23:39:23	0	5325337	1	1	1
R_sncXDYaBLYU2Pm1	Default Response Set	Anonymous			153.2.246.36	0	2016-05-20 09:49:40	2016-05-20 09:55:08	0	3563514	1	1	1
R_2b0GKSczhOxcAtX	Default Response Set	Anonymous			69.245.253.73	0	2016-05-20 10:57:19	2016-05-20 10:57:55	0	8929109	1	1	1
R_3mlY33GiFXC3Evi	Default Response Set	Anonymous			70.78.96.233	0	2016-05-22 02:33:16	2016-05-22 02:36:46	0	1467200	1	1	1
R_O8OpN41jMDbhwFr	Default Response Set	Anonymous			24.206.247.229	0	2016-05-22 01:23:23	2016-05-22 01:31:33	0	2562307	1	1	1
R_3NyMUDjj1RC75e7	Default Response Set	Anonymous			76.178.211.120	0	2016-05-22 05:48:58	2016-05-22 05:54:13	0	3928035	1	1	1
R_2B8ROm0v3qmlSgB	Default Response Set	Anonymous			99.140.84.202	0	2016-05-22 03:20:01	2016-05-22 03:34:52	0	8345080	1	1	1
R_1fmeNoQwptwsvP8	Default Response Set	Anonymous			24.144.173.111	0	2016-05-20 13:42:33	2016-05-20 13:50:04	0	9349679	1	1	1
R_RKU0I35NPgLBtsd	Default Response Set	Anonymous			50.153.155.169	0	2016-05-22 05:43:25	2016-05-22 05:51:20	0	8496642	1	1	1
R_3QELLXXJ2OKaLtN	Default Response Set	Anonymous			108.230.124.237	0	2016-05-20 23:43:32	2016-05-20 23:50:45	0	1776520	1	1	1
R_w0gVy8sYXzZuob7	Default Response Set	Anonymous			69.126.101.166	0	2016-05-20 17:34:26	2016-05-20 17:37:35	0	5707131	1	1	1	purple	sea blue		green	magenta	dark green		purple	purple		light green	teal	purple		teal		salmon	dark green			light blue	brown	pink	pink	light purple		light teal		white		dark blue	gray		red
R_2WVgX3oamw9KmGL	Default Response Set	Anonymous			216.227.20.146	0	2016-05-21 01:41:09	2016-05-21 01:41:58	0	2611544	1	1	1
R_30v3I5kDilTAzOs	Default Response Set	Anonymous			173.88.128.120	0	2016-05-21 04:08:40	2016-05-21 04:09:02	0	1755159	1	1	1
R_27HkaZiuqGRQA31	Default Response Set	Anonymous			96.240.89.112	0	2016-05-21 02:56:07	2016-05-21 02:56:31	0	1063737	1	1	1
R_3MnHTWCPDonTnjj	Default Response Set	Anonymous			68.194.7.42	0	2016-05-20 13:23:13	2016-05-20 13:32:04	0	1497688	1	1	1
R_3smUgcpyY3p4HYd	Default Response Set	Anonymous			74.129.210.85	0	2016-05-21 04:47:23	2016-05-21 04:48:26	0	6791284	1	1	1
R_2sbR5CGY7JMOEsO	Default Response Set	Anonymous			68.8.132.52	0	2016-05-20 20:26:51	2016-05-20 20:29:20	0	1506331	1	1	1
R_2dR1dclKNHMFPD2	Default Response Set	Anonymous			75.87.109.148	0	2016-05-20 19:38:09	2016-05-20 19:43:25	0	8292346	1	1	1
R_1Fepdg7vWPIJp7c	Default Response Set	Anonymous			108.234.88.37	0	2016-05-22 06:24:25	2016-05-22 06:26:13	0	1821386	1	1	1
R_2X5prnuG9b0X9NV	Default Response Set	Anonymous			96.242.26.191	0	2016-05-21 00:49:46	2016-05-21 01:02:32	0	1455740	1	1	1
R_1PRH0mkDiVWc0eh	Default Response Set	Anonymous			76.15.215.213	0	2016-05-21 04:02:23	2016-05-21 04:08:35	0	5263487	1	1	1
R_27I3IRqfuL5nHtz	Default Response Set	Anonymous			24.102.229.94	0	2016-05-22 19:55:41	2016-05-22 19:58:23	0	5717955	1	1	1
R_2YsKNWP5dltjhgG	Default Response Set	Anonymous			70.54.163.35	0	2016-05-22 19:04:44	2016-05-22 19:10:44	0	1332144	1	1	1
R_2CVfkTM30JsR7qt	Default Response Set	Anonymous			68.57.28.227	0	2016-05-22 19:08:36	2016-05-22 19:10:33	0	1624328	1	1	1
R_uajcEsiYrJLLKFj	Default Response Set	Anonymous			72.67.124.81	0	2016-05-22 10:31:23	2016-05-22 10:41:13	0	3904633	1	1	1
R_ve2vYzRuG9D5J85	Default Response Set	Anonymous			99.122.69.164	0	2016-05-21 07:28:38	2016-05-21 07:35:21	0	9853580	1	1	1
R_1IQxuiI6xnGPVSt	Default Response Set	Anonymous			69.73.124.147	0	2016-05-21 07:58:06	2016-05-21 08:17:42	0	201309	1	1	1
R_1QFcinNDuVVhlJN	Default Response Set	Anonymous			71.108.180.237	0	2016-05-21 09:07:46	2016-05-21 09:18:48	0	7030900	1	1	1
R_wXBIkZS2OERIoLv	Default Response Set	Anonymous			99.165.73.117	0	2016-05-21 18:41:02	2016-05-21 18:42:22	0	1931504	1	1	1
R_2UhmPaJxKEqmUWt	Default Response Set	Anonymous			134.228.102.103	0	2016-05-22 20:12:53	2016-05-22 20:15:58	0	8814412	1	1	1
R_3Vs2OtcFs2C7Zkt	Default Response Set	Anonymous			173.206.18.106	0	2016-05-21 12:59:15	2016-05-21 13:02:47	0	3391042	1	1	1
R_33lmxyYzeoysLmZ	Default Response Set	Anonymous			24.207.250.56	0	2016-05-21 08:18:30	2016-05-21 08:19:46	0	9617355	1	1	1
R_2gYcOWLJ5QZUxLr	Default Response Set	Anonymous			108.173.146.11	0	2016-05-21 10:07:05	2016-05-21 10:11:14	0	544707	1	1	1
R_2D0sCxomW8urRIm	Default Response Set	Anonymous			100.12.82.6	0	2016-05-22 20:45:58	2016-05-22 21:07:54	0	4376262	1	1	1
R_3MESPXeHuO9LMhy	Default Response Set	Anonymous			70.138.226.18	0	2016-05-21 19:31:12	2016-05-21 19:36:06	0	7254789	1	1	1
R_33jTCalGlcVe3pn	Default Response Set	Anonymous			173.51.100.66	0	2016-05-22 20:31:04	2016-05-22 20:35:30	0	6920195	1	1	1
R_SNpAYzcbasSCO7D	Default Response Set	Anonymous			97.84.67.120	0	2016-05-21 19:35:12	2016-05-21 19:36:46	0	3117027	1	1	1
R_DAA3PZxOqhSMZgZ	Default Response Set	Anonymous			173.164.208.153	0	2016-05-21 10:52:59	2016-05-21 10:57:26	0	6623132	1	1	1
R_3hbT0nPLAtPsjJr	Default Response Set	Anonymous			75.146.211.214	0	2016-05-21 21:38:00	2016-05-21 21:39:29	0	3250332	1	1	1
R_3hF5vUedJukKppy	Default Response Set	Anonymous			199.33.171.66	0	2016-05-21 20:16:08	2016-05-21 20:19:52	0	8896892	1	1	1
R_308jrwadXToKJ8m	Default Response Set	Anonymous			71.226.72.223	0	2016-05-21 20:35:25	2016-05-21 20:36:52	0	7853256	1	1	1
R_3Dj8GShoD9qvXlX	Default Response Set	Anonymous			45.30.240.225	0	2016-05-21 22:40:11	2016-05-21 22:41:21	0	2912034	1	1	1
R_SPIBXp1jIkcrbOx	Default Response Set	Anonymous			68.119.83.137	0	2016-05-21 22:18:37	2016-05-21 22:21:10	0	3662975	1	1	1
R_xzuftJtTCKUvs4x	Default Response Set	Anonymous			74.110.145.176	0	2016-05-21 21:53:09	2016-05-21 21:57:15	0	8281700	1	1	1
R_1nT9CKG5BpDkd0z	Default Response Set	Anonymous			108.234.144.110	0	2016-05-21 22:22:19	2016-05-21 22:28:45	0	8537952	1	1	1
R_3khqqxeTLzgd1ah	Default Response Set	Anonymous			173.247.24.35	0	2016-05-21 23:08:10	2016-05-21 23:37:05	0	8301410	1	1	1
R_3iwFPhjp2Trd1FP	Default Response Set	Anonymous			67.223.13.12	0	2016-05-22 00:33:23	2016-05-22 00:35:31	0	4131779	1	1	1
R_ONKR49FLB0ohAcx	Default Response Set	Anonymous			99.250.154.145	0	2016-05-20 19:36:02	2016-05-20 19:38:10	0	141319	1	1	1
R_31Nsrq4eLCvU2Yo	Default Response Set	Anonymous			198.45.207.141	0	2016-05-22 00:12:50	2016-05-22 00:19:07	0	723408	1	1	1
R_2e8zAC11QcDxNUA	Default Response Set	Anonymous			68.118.211.112	0	2016-05-21 02:44:58	2016-05-21 02:46:01	0	359679	1	1	1
R_3Hk5oykpkMAgIfA	Default Response Set	Anonymous			67.1.143.13	0	2016-05-20 21:27:37	2016-05-20 21:32:59	0	980670	1	1	1
R_3m3FYIxTaQdVWUh	Default Response Set	Anonymous			71.225.78.161	0	2016-05-21 00:24:57	2016-05-21 00:25:45	0	1163226	1	1	1
R_1j7fs2YffNNm97T	Default Response Set	Anonymous			174.77.231.133	0	2016-05-20 19:48:51	2016-05-20 19:52:05	0	7089944	1	1	1
R_0jtTe4ST9VgNmoh	Default Response Set	Anonymous			50.81.169.48	0	2016-05-22 01:19:54	2016-05-22 01:20:12	0	9866211	1	1	1
R_3R3dspcmqRS0Ymh	Default Response Set	Anonymous			50.24.140.214	0	2016-05-22 01:29:38	2016-05-22 01:32:58	0	7493515	1	1	1
R_7V6Y1VZ82SPJdeN	Default Response Set	Anonymous			98.162.220.11	0	2016-05-22 01:55:22	2016-05-22 01:57:49	0	3530066	1	1	1
R_2EG1sUjwaXbQoWi	Default Response Set	Anonymous			108.67.30.235	0	2016-05-22 01:50:03	2016-05-22 01:52:09	0	6579862	1	1	1								blue																						Teal		black
R_3oLTNfyhtxAS5xO	Default Response Set	Anonymous			68.5.184.125	0	2016-05-22 01:30:32	2016-05-22 01:31:49	0	9066640	1	1	1
R_NWktTXib78eQpqx	Default Response Set	Anonymous			74.197.48.157	0	2016-05-22 03:59:40	2016-05-22 04:07:09	0	347376	1	1	1
R_27HHXYEveiQSoph	Default Response Set	Anonymous			108.84.117.21	0	2016-05-22 03:04:13	2016-05-22 03:40:03	0	4672215	1	1	1
R_1G4q6Mfv85PK0ff	Default Response Set	Anonymous			104.236.213.230	0	2016-05-22 03:07:18	2016-05-22 03:09:16	0	565629	1	1	1
R_2WMYeCnKMnDmHUT	Default Response Set	Anonymous			96.241.184.87	0	2016-05-22 03:27:39	2016-05-22 03:28:26	0	1130930	1	1	1
R_2sR41qwxNJ2LzH1	Default Response Set	Anonymous			216.200.96.25	0	2016-05-22 04:57:22	2016-05-22 04:59:22	0	5240642	1	1	1
R_3kBVZGibDyfu2QD	Default Response Set	Anonymous			162.230.43.188	0	2016-05-22 04:53:49	2016-05-22 05:03:17	0	591945	1	1	1
R_3iL0oiW5nF8G6Zl	Default Response Set	Anonymous			75.162.130.237	0	2016-05-22 05:33:07	2016-05-22 05:39:30	0	3811199	1	1	1
R_23V6mnK5amuChda	Default Response Set	Anonymous			172.97.226.182	0	2016-05-22 04:44:46	2016-05-22 04:59:39	0	8812941	1	1	1
R_eFjjCiUfKZAScBX	Default Response Set	Anonymous			107.208.106.164	0	2016-05-22 04:44:18	2016-05-22 04:51:31	0	1313197	1	1	1
R_234CHt1vbElR3yb	Default Response Set	Anonymous			64.151.28.112	0	2016-05-22 05:48:06	2016-05-22 05:58:05	0	9575296	1	1	1
R_25WwXEgY1fWrld4	Default Response Set	Anonymous			162.230.43.188	0	2016-05-22 05:06:26	2016-05-22 05:08:02	0	3098591	1	1	1
R_Ad06Suid6eWxrFv	Default Response Set	Anonymous			65.8.90.100	0	2016-05-22 08:05:11	2016-05-22 08:11:55	0	8492734	1	1	1
R_1JCT9rCgLk5KoPe	Default Response Set	Anonymous			73.169.7.213	0	2016-05-22 05:19:36	2016-05-22 05:21:14	0	4500386	1	1	1
R_2VpEeNXRRRU5fg1	Default Response Set	Anonymous			69.206.138.42	0	2016-05-22 07:16:35	2016-05-22 07:17:28	0	5634677	1	1	1
R_3037nSqwwZMFjiV	Default Response Set	Anonymous			98.14.37.253	0	2016-05-22 08:09:55	2016-05-22 08:10:29	0	8757918	1	1	1
R_263bUoJeU6vddEI	Default Response Set	Anonymous			68.82.35.222	0	2016-05-22 09:00:43	2016-05-22 09:03:40	0	6990964	1	1	1
R_2QsNZ0y2DRBtgB1	Default Response Set	Anonymous			72.193.68.79	0	2016-05-22 10:30:14	2016-05-22 10:30:40	0	4107214	1	1	1
R_OfDrqkXXZPPtG8h	Default Response Set	Anonymous			65.93.158.227	0	2016-05-22 14:25:14	2016-05-22 14:26:47	0	2362408	1	1	1
R_291i9vNaR1Yo1Pw	Default Response Set	Anonymous			99.90.51.154	0	2016-05-22 14:26:15	2016-05-22 14:26:53	0	7207038	1	1	1
R_s80Bdb6U6TNZtFD	Default Response Set	Anonymous			108.51.25.209	0	2016-05-22 11:42:39	2016-05-22 11:44:08	0	5876778	1	1	1
R_2t57PaOj8D2SqLm	Default Response Set	Anonymous			66.65.87.85	0	2016-05-22 15:11:03	2016-05-22 15:11:35	0	8880500	1	1
R_1GCQJHefEtVbTyb	Default Response Set	Anonymous			98.166.127.212	0	2016-05-22 15:21:50	2016-05-22 15:27:47	0	635669	1	1	1																	skin tone							magenta
R_1qURLc0B8s3xX25	Default Response Set	Anonymous			99.56.77.151	0	2016-05-22 12:22:35	2016-05-22 12:25:57	0	8614774	1	1	1
R_2RP18pdwrzBrDNa	Default Response Set	Anonymous			73.38.77.22	0	2016-05-22 13:02:14	2016-05-22 14:07:24	0	9413657	1	1	1
R_BQgcfpL4XN147f3	Default Response Set	Anonymous			76.181.155.239	0	2016-05-22 13:09:28	2016-05-22 14:02:34	0	5988378	1	1	1
R_1hM8IAKKjSxkH9q	Default Response Set	Anonymous			63.143.230.158	0	2016-05-22 14:49:31	2016-05-22 14:50:27	0	2736337	1	1	1
R_3PH8WTw0QJCm6mp	Default Response Set	Anonymous			73.51.84.163	0	2016-05-22 18:18:51	2016-05-22 18:22:53	0	5211982	1	1	1
R_1oGrR81rx1Mp6ax	Default Response Set	Anonymous			24.217.98.92	0	2016-05-22 16:35:06	2016-05-22 17:17:41	0	6026052	1	1	1	pink	blue	blue	green	pink	green	blue	purple	purple	brown	blue	blue	purple	tan	blue	blue	tan	green	blue	blue	blue	peach	pink	pink	pink	blue	green	pink	gray	blue	blue	blue	brown	red	yellow	blue
R_32W6ksRqXOHDjvG	Default Response Set	Anonymous			174.96.196.25	0	2016-05-22 17:17:41	2016-05-22 17:17:48	0	1374115	1	1	1
R_3mcTN5TagPstJK1	Default Response Set	Anonymous			71.226.165.46	0	2016-05-22 17:49:00	2016-05-22 17:52:24	0	3093158	1	1	1
R_1IEPPNyfYeLUtun	Default Response Set	Anonymous			107.167.108.73	0	2016-05-21 02:59:03	2016-05-21 03:00:41	0	511965	1	1	1
R_2QA7ma7UGexbSKx	Default Response Set	Anonymous			67.185.63.54	0	2016-05-22 18:48:29	2016-05-22 18:50:46	0	1257457	1	1	1						dark green					light blue			peach	aqua											blue			off white		blue
R_1JK5R4JaPn4w4nC	Default Response Set	Anonymous			50.166.50.81	0	2016-05-22 18:23:54	2016-05-22 18:32:02	0	5321539	1	1	1
R_1o894OAtOzCpWop	Default Response Set	Anonymous			108.184.136.111	0	2016-05-22 17:58:20	2016-05-22 17:59:06	0	3561614	1	1	1
R_Bun2jPlngTDXQlP	Default Response Set	Anonymous			208.102.191.200	0	2016-05-21 03:05:36	2016-05-21 03:07:22	0	4877820	1	1	1
R_2frpc8bRW7qiK9J	Default Response Set	Anonymous			99.64.103.32	0	2016-05-21 14:34:27	2016-05-21 14:36:13	0	377261	1	1	1
R_2dFnTbhF6TTVUq5	Default Response Set	Anonymous			70.160.171.97	0	2016-05-21 13:46:27	2016-05-21 13:47:03	0	4309105	1	1	1																																				blue
R_1OSPV5xJdtlid5y	Default Response Set	Anonymous			107.167.108.184	0	2016-05-21 06:43:12	2016-05-21 06:49:14	0	3050577	1	1	1
R_30dumDlFx5PfBwM	Default Response Set	Anonymous			97.123.82.133	0	2016-05-22 18:54:16	2016-05-22 19:00:45	0	6942471	1	1	1
R_1d4YFqjuUVNSWk1	Default Response Set	Anonymous			73.169.146.125	0	2016-05-22 19:38:16	2016-05-23 07:07:49	0	844897	1	1	1
R_AFgCU42a8pFKgBr	Default Response Set	Anonymous			173.74.29.185	0	2016-05-22 19:40:39	2016-05-22 19:41:15	0	7295501	1	1	1
R_2ZIiWFmXZbKoYPC	Default Response Set	Anonymous			66.161.185.10	0	2016-05-22 19:48:06	2016-05-22 20:30:14	0	4062294	1	1	1
R_2Qok8AEl7wDrXjT	Default Response Set	Anonymous			50.105.142.164	0	2016-05-22 20:24:39	2016-05-22 20:25:48	0	9895276	1	1	1
R_2TOh6zeq77wdQxT	Default Response Set	Anonymous			75.88.125.224	0	2016-05-22 21:19:39	2016-05-22 21:21:54	0	265725	1	1	1
R_Rk9FjZF9xgAoVWx	Default Response Set	Anonymous			74.111.46.47	0	2016-05-22 20:13:51	2016-05-22 20:23:19	0	2213759	1	1	1
R_yvX9oOiQHPFsrjX	Default Response Set	Anonymous			74.196.89.140	0	2016-05-22 21:15:07	2016-05-22 21:20:59	0	7886009	1	1	1
R_3D9xKBXpROO5Q4R	Default Response Set	Anonymous			32.212.196.187	0	2016-05-20 04:17:56	2016-05-20 04:37:20	0	9119102	1	1	1
R_VOs65xr3OL3L2il	Default Response Set	Anonymous			75.110.154.196	0	2016-05-22 21:26:08	2016-05-22 21:28:52	0	3594626	1	1	1
R_9sswx7ZzPVtI1UJ	Default Response Set	Anonymous			172.248.106.226	0	2016-05-21 18:04:39	2016-05-21 18:09:17	0	6054762	1	1	1
R_2cpCheVyLss51Yx	Default Response Set	Anonymous			104.228.122.24	0	2016-05-22 21:01:34	2016-05-22 21:10:29	0	128824	1	1	1
R_2wcpxm1BSnRrfGO	Default Response Set	Anonymous			108.13.233.149	0	2016-05-21 18:06:18	2016-05-21 18:06:36	0	7441593	1	1	1
R_3ndw3lUWiHrtWcE	Default Response Set	Anonymous			50.32.97.5	0	2016-05-23 18:38:46	2016-05-23 18:43:42	0	7111647	1	1	1		pale blue			hot pink																sky blue		salmon			navy blue			off white		dark blue	charcoal			yellow
R_7NDfIjOampdKl5H	Default Response Set	Anonymous			107.145.239.210	0	2016-05-19 22:23:16	2016-05-19 22:25:02	0	1419509	1	1	1
R_yrTdF6z1t8Oj4gp	Default Response Set	Anonymous			64.121.159.136	0	2016-05-21 18:13:27	2016-05-21 18:19:44	0	5884386	1	1	1
R_snGjwwkrbVZTZcZ	Default Response Set	Anonymous			220.237.124.80	0	2016-05-21 18:19:26	2016-05-21 18:20:02	0	9614110	1	1	1
R_31BEPqNLsbZpaVt	Default Response Set	Anonymous			107.5.88.103	0	2016-05-21 21:04:45	2016-05-21 21:14:59	0	8601259	1	1	1
R_7QjPJ9Fhhsv7JnT	Default Response Set	Anonymous			198.140.4.205	0	2016-05-20 22:17:37	2016-05-20 22:21:55	0	3990864	1	1	1
R_1gN2uiI68AjKLHL	Default Response Set	Anonymous			71.215.43.249	0	2016-05-22 21:34:15	2016-05-22 21:39:34	0	785666	1	1	1
R_8iSzXhh5F0L4L4N	Default Response Set	Anonymous			212.5.158.152	0	2016-05-21 08:58:49	2016-05-21 09:01:26	0	9433180	1	1	1
R_1jJ9RvA2UbBwAOi	Default Response Set	Anonymous			67.84.175.236	0	2016-05-23 19:42:13	2016-05-23 19:43:29	0	4730002	1	1	1
R_cG9kkm0GHYQGpEN	Default Response Set	Anonymous			108.0.32.175	0	2016-05-19 21:12:41	2016-05-19 21:18:29	0	3736630	1	1	1
R_3HjnnsZsyjUmBWu	Default Response Set	Anonymous			67.186.200.232	0	2016-05-21 21:20:37	2016-05-21 21:30:16	0	6416960	1
R_cvXJkeSm16X0hFj	Default Response Set	Anonymous			72.220.104.37	0	2016-05-19 20:26:55	2016-05-19 20:27:34	0	8050840	1	1	1
R_1GDBF3RNtjxAQxt	Default Response Set	Anonymous			70.161.151.136	0	2016-05-22 21:35:58	2016-05-22 21:37:35	0	2267585	1	1	1
R_33kkp06QtXovvSp	Default Response Set	Anonymous			71.51.40.214	0	2016-05-22 21:41:21	2016-05-22 21:47:45	0	5131689	1	1	1
R_eLkK3wd1ArBrke5	Default Response Set	Anonymous			24.144.175.74	0	2016-05-23 23:28:11	2016-05-23 23:39:12	0	8816953	1	1	1
R_Okax8sQUcjD5QDD	Default Response Set	Anonymous			76.254.3.24	0	2016-05-24 11:02:33	2016-05-24 11:06:14	0	9597590	1	1	1
R_vwuYTKG5Bys60OB	Default Response Set	Anonymous			68.34.65.213	0	2016-05-23 19:08:32	2016-05-23 19:13:52	0	4791168	1	1	1
R_sh7ovJFpH7A7gzL	Default Response Set	Anonymous			72.24.158.50	0	2016-05-21 22:18:31	2016-05-21 22:19:09	0	2126521	1	1	1
R_7TVCCO5jWqPI8M1	Default Response Set	Anonymous			162.193.62.146	0	2016-05-24 11:00:59	2016-05-24 11:07:36	0	3706823	1	1	1
R_3QGewVg8sz6gpn7	Default Response Set	Anonymous			75.69.163.37	0	2016-05-23 18:49:27	2016-05-23 18:52:19	0	9129330	1	1	1
R_3rUNwq1aKZ8ATb9	Default Response Set	Anonymous			104.138.79.149	0	2016-05-21 21:57:54	2016-05-21 21:59:20	0	791924	1	1	1
R_e9Vzjp5XjvKY5RH	Default Response Set	Anonymous			99.99.16.254	0	2016-05-19 20:41:12	2016-05-19 21:08:28	0	9483817	1	1	1
R_1cUNJZ2RlWvkTNs	Default Response Set	Anonymous			75.75.143.223	0	2016-05-22 00:54:06	2016-05-22 00:55:15	0	2140000	1	1	1
R_BzdOZrMPYBtj7pf	Default Response Set	Anonymous			99.104.95.135	0	2016-05-22 00:02:54	2016-05-22 00:06:43	0	3019030	1	1	1
R_1ez3IOqokekUm55	Default Response Set	Anonymous			104.50.82.132	0	2016-05-23 20:12:30	2016-05-23 20:16:21	0	8756077	1	1	1
R_1LBQpoBrRb0GLK9	Default Response Set	Anonymous			207.144.217.94	0	2016-05-24 18:42:06	2016-05-24 18:47:17	0	7163643	1	1	1
R_8jDXhVNnkE2LQOZ	Default Response Set	Anonymous			50.29.134.152	0	2016-05-23 23:23:55	2016-05-23 23:25:18	0	4253059	1	1	1
R_1i3fYAPVMuNHan9	Default Response Set	Anonymous			65.216.237.20	0	2016-05-22 02:29:35	2016-05-22 02:30:21	0	327126	1	1	1
R_pSLNx3rCGyguICt	Default Response Set	Anonymous			98.208.213.163	0	2016-05-22 02:01:56	2016-05-22 02:05:00	0	6312632	1	1	1
R_2xzWZuc03DQIWUb	Default Response Set	Anonymous			50.32.188.129	0	2016-05-24 03:32:02	2016-05-24 03:37:38	0	5031536	1	1	1
R_2R54DSoPch0vhfm	Default Response Set	Anonymous			24.4.62.151	0	2016-05-22 03:44:31	2016-05-22 03:47:55	0	3810690	1	1	1
R_1FQ7BWrpDk0FITA	Default Response Set	Anonymous			71.238.83.230	0	2016-05-22 03:43:54	2016-05-22 03:51:16	0	7993488	1	1	1
R_3NBTYTbnuInf8cS	Default Response Set	Anonymous			173.58.236.43	0	2016-05-22 03:40:31	2016-05-22 03:45:32	0	1656365	1	1	1
R_1jGHCnaQDkxQ1XI	Default Response Set	Anonymous			104.59.132.160	0	2016-05-22 05:28:33	2016-05-22 05:31:35	0	8561008	1	1	1
R_2DZDaGImMpkQ3zA	Default Response Set	Anonymous			50.163.248.103	0	2016-05-22 05:45:48	2016-05-22 05:47:26	0	4366781	1	1	1
R_1ptiNp6yjEgeSAp	Default Response Set	Anonymous			74.90.30.66	0	2016-05-22 05:58:04	2016-05-22 06:09:24	0	9375420	1	1	1
R_1QEKOZIgdfmmDrK	Default Response Set	Anonymous			69.14.144.49	0	2016-05-22 07:17:20	2016-05-22 07:18:48	0	7572080	1	1	1																				Purple
R_W0akL76hVj0uYc9	Default Response Set	Anonymous			71.50.9.114	0	2016-05-22 07:23:13	2016-05-22 07:24:23	0	4649846	1	1	1
R_Z4qr3CwV99jj1cJ	Default Response Set	Anonymous			71.254.159.85	0	2016-05-22 08:20:40	2016-05-22 08:21:05	0	4547777	1	1	1
R_2OHkE80sCWfGUBW	Default Response Set	Anonymous			24.42.175.161	0	2016-05-22 10:54:56	2016-05-22 10:58:23	0	2084007	1	1	1
R_3pgLchBW9XfC0jO	Default Response Set	Anonymous			69.116.8.198	0	2016-05-22 13:56:25	2016-05-22 13:58:44	0	2197793	1	1	1
R_1hDX28ibl75IQMj	Default Response Set	Anonymous			204.210.183.227	0	2016-05-22 15:01:22	2016-05-22 15:04:46	0	9379857	1	1	1
R_3hEz3MTvDPOiHZL	Default Response Set	Anonymous			64.22.34.183	0	2016-05-22 14:43:19	2016-05-22 14:45:55	0	4123075	1	1	1	Bright Violet											jade					Light Yellow											Flesh	white			Black
R_2vdjeEaVYujP7m7	Default Response Set	Anonymous			184.89.146.22	0	2016-05-22 16:15:45	2016-05-22 16:16:30	0	1970141	1	1	1
R_ThIGDJ4AtwsPfb3	Default Response Set	Anonymous			68.102.127.111	0	2016-05-22 16:34:16	2016-05-22 16:37:26	0	6552137	1	1	1
R_bDGJDQHbuu9xZzr	Default Response Set	Anonymous			73.237.13.132	0	2016-05-22 17:08:25	2016-05-22 17:09:21	0	3220680	1	1	1
R_1Dv4v7tgfI3JjkM	Default Response Set	Anonymous			76.182.41.9	0	2016-05-22 18:08:04	2016-05-22 18:10:26	0	9483246	1	1	1
R_125R0YJhEq3IubW	Default Response Set	Anonymous			38.95.109.68	0	2016-05-22 18:40:54	2016-05-22 18:48:25	0	9173349	1	1	1
R_1BUUOeMqztdVE2E	Default Response Set	Anonymous			107.136.228.29	0	2016-05-22 19:17:53	2016-05-22 19:19:58	0	8406581	1	1	1
R_239oszkM5ZUVkVM	Default Response Set	Anonymous			108.49.26.122	0	2016-05-22 19:18:40	2016-05-22 19:21:29	0	4994623	1	1	1					pink				purple	Green-brown			light purple										pink							aqua
R_27WJvvKoZpxnPhP	Default Response Set	Anonymous			108.81.241.10	0	2016-05-22 19:24:23	2016-05-22 19:25:29	0	9354104	1	1	1
R_eyBDghxPknN8J8Z	Default Response Set	Anonymous			104.169.2.22	0	2016-05-22 20:32:21	2016-05-22 20:36:34	0	4793544	1	1	1
R_2ZNsXwIMphF08oU	Default Response Set	Anonymous			100.15.138.103	0	2016-05-22 20:07:42	2016-05-22 20:21:03	0	3527045	1	1	1
R_2RXjh8CbDlGJ86O	Default Response Set	Anonymous			74.195.96.87	0	2016-05-22 20:41:27	2016-05-22 20:50:20	0	1054089	1	1	1
R_3iDMp1XLAlm6HDS	Default Response Set	Anonymous			73.212.6.235	0	2016-05-22 21:28:21	2016-05-22 21:29:41	0	5861050	1	1	1
R_1MKW37uHV7j4BqV	Default Response Set	Anonymous			173.217.106.187	0	2016-05-23 16:40:53	2016-05-23 16:45:32	0	6683009	1	1	1
[truncated: 1,632 more columns]
